# Supplementary material for: Dimethyl 5,6,7-trimeth­oxy-2-methyl-1,2-dihydro­quinoline-2,4-dicarboxyl­ate
Source: Acta Crystallogr Sect E Struct Rep Online. 2011 Feb 5;67(Pt 3):o576. doi: 10.1107/S1600536811004028 (PMC3051996; doi:10.1107/S1600536811004028)
Supplement: Supplementary file 2 [file e-67-0o576-Isup2.hkl]

#
# h,k,l, Fc-squared, Fo-squared, sigma(Fo-squared) and status flag
#
data_I
_shelx_title ' s1768rm in Pbca'
_shelx_refln_list_code          4
_shelx_F_calc_maximum      260.28
_exptl_crystal_F_000      1488.00
_reflns_d_resolution_high  0.8107
 
loop_
 _symmetry_equiv_pos_as_xyz
 'x, y, z'
 '-x+1/2, -y, z+1/2'
 '-x, y+1/2, -z+1/2'
 'x+1/2, -y+1/2, -z'
 '-x, -y, -z'
 'x-1/2, y, -z-1/2'
 'x, -y-1/2, z-1/2'
 '-x-1/2, y-1/2, z'
 
_cell_length_a    10.4759
_cell_length_b    16.5518
_cell_length_c    20.2380
_cell_angle_alpha  90.000
_cell_angle_beta   90.000
_cell_angle_gamma  90.000
 
_shelx_F_squared_multiplier     1.000
 
loop_
 _refln_index_h
 _refln_index_k
 _refln_index_l
 _refln_F_squared_calc
 _refln_F_squared_meas
 _refln_F_squared_sigma
 _refln_observed_status
   2   0   0     3402.52     3438.43     51.69 o
   4   0   0     3447.67     3722.91     76.45 o
   6   0   0     5801.49     6040.21    121.43 o
   8   0   0      516.01      496.39     22.03 o
  10   0   0      639.37      674.09     27.95 o
  12   0   0       19.19       24.20     20.15 o
   2   1   0      810.59      865.33     20.84 o
   4   1   0      128.72      126.32     10.60 o
   6   1   0      194.68      313.63     16.93 o
   8   1   0      354.52      396.36     20.78 o
  10   1   0      614.61      637.50     26.39 o
  12   1   0        9.88       21.39     20.67 o
   0   2   0    67747.29    74296.34    212.43 o
   2   2   0    16106.93    16383.16    121.26 o
   4   2   0     2056.00     2210.24     44.00 o
   6   2   0      435.36      425.02     17.98 o
   8   2   0      662.95      692.06     26.09 o
  10   2   0        0.52       -2.18     19.21 o
  12   2   0        0.63      -20.25     20.25 o
   2   3   0     1256.64     1431.11     30.96 o
   4   3   0      929.10     1020.48     25.59 o
   6   3   0      734.67      778.12     24.64 o
   8   3   0      157.13      169.62     18.59 o
  10   3   0     1053.95     1043.44     34.62 o
  12   3   0       39.99        1.45     21.29 o
   0   4   0      112.63      139.11      9.04 o
   2   4   0    23370.08    25024.97    177.01 o
   4   4   0       37.57        4.15      9.87 o
   6   4   0        1.69       26.48     13.19 o
   8   4   0       35.57        9.35     16.83 o
  10   4   0        0.88      -18.59     18.59 o
  12   4   0       73.76      104.49     23.16 o
   2   5   0     9111.39     9728.23    118.50 o
   4   5   0       31.81       27.11     10.70 o
   6   5   0      388.04      444.82     18.08 o
   8   5   0        0.19        4.78     16.31 o
  10   5   0      214.11      232.47     21.81 o
  12   5   0        5.03       33.96     21.81 o
   0   6   0     4524.32     4715.18     83.57 o
   2   6   0     1219.19     1158.40     28.73 o
   4   6   0     2205.46     2384.57     53.97 o
   6   6   0       53.74       85.69     15.37 o
   8   6   0      316.59      385.74     22.02 o
  10   6   0     1113.01     1182.75     36.38 o
  12   6   0        2.37      -14.75     20.67 o
   2   7   0     1210.32     1226.65     31.01 o
   4   7   0        5.64        1.97     11.94 o
   6   7   0       65.79       56.40     16.10 o
   8   7   0      772.84      891.21     29.93 o
  10   7   0      348.83      315.92     23.69 o
  12   7   0       38.19       15.16     22.23 o
   0   8   0     5608.28     5804.39    108.46 o
   2   8   0      181.43      188.65     13.09 o
   4   8   0      325.91      414.66     18.70 o
   6   8   0      577.16      607.00     25.46 o
   8   8   0       23.31      -12.77     17.76 o
  10   8   0      326.43      349.36     23.89 o
   2   9   0     2199.86     2358.80     50.94 o
   4   9   0     3401.51     3549.00     73.62 o
   6   9   0      854.09      916.19     30.56 o
   8   9   0      205.04      192.69     20.26 o
  10   9   0       95.67       60.34     20.36 o
   0  10   0     9971.02    10761.85    165.38 o
   2  10   0        3.25        8.72     13.29 o
   4  10   0     3275.78     3319.91     74.95 o
   6  10   0       29.23       77.27     18.80 o
   8  10   0        5.87       -6.02     17.76 o
  10  10   0       18.13       20.04     20.36 o
   2  11   0      576.21      521.19     20.89 o
   4  11   0        0.58       23.06     16.31 o
   6  11   0      350.43      314.79     23.79 o
   8  11   0       84.80       76.96     20.05 o
  10  11   0        1.80       50.06     18.59 o
   0  12   0     1525.09     1609.25     42.96 o
   2  12   0       26.88       33.55     15.89 o
   4  12   0        0.04        4.36     16.72 o
   6  12   0      593.72      557.59     26.60 o
   8  12   0        0.17      -18.17     18.17 o
  10  12   0       38.04       63.25     21.81 o
   2  13   0       37.63        9.24     16.20 o
   4  13   0        0.09      -16.62     16.62 o
   6  13   0       10.49       -5.92     17.66 o
   8  13   0       21.27       25.76     19.32 o
   0  14   0       10.08       20.04     17.34 o
   2  14   0      329.43      312.81     20.47 o
   4  14   0      130.76       78.52     18.70 o
   6  14   0        0.96       31.78     17.55 o
   8  14   0       56.18       31.37     20.56 o
   2  15   0      290.94      299.29     21.50 o
   4  15   0       43.17       79.97     18.28 o
   6  15   0       11.07       40.30     18.69 o
   8  15   0        0.02        6.54     19.84 o
   0  16   0       42.85       17.14     18.28 o
   2  16   0       65.33      114.66     18.28 o
   4  16   0        4.04      -19.73     19.73 o
   6  16   0      179.56      197.25     23.06 o
   8  16   0        9.63       46.63     21.60 o
   2  17   0        5.99       13.61     19.53 o
   4  17   0       88.75       79.25     22.85 o
   6  17   0        0.96       10.59     20.46 o
   0  18   0      511.41      428.37     26.70 o
   2  18   0       40.88       68.76     20.56 o
   4  18   0      115.82      153.72     22.75 o
   6  18   0        9.78      -21.29     21.29 o
   2  19   0        3.33      -20.46     20.46 o
   4  19   0        0.02       29.70     21.39 o
   0  20   0       13.78       32.72     22.85 o
   2  20   0        7.80       20.67     20.46 o
   1   1   1      180.81      189.13      7.38 o
   2   1   1    11680.61    10675.79     93.69 o
   3   1   1    11542.07    11241.10    115.61 o
   4   1   1      339.93      316.04     13.72 o
   5   1   1        0.37       10.18     10.90 o
   6   1   1     7512.57     8037.32    138.91 o
   7   1   1        3.33       12.05     14.96 o
   8   1   1      286.07      347.09     20.05 o
   9   1   1      129.12      132.02     19.53 o
  10   1   1        9.83      -12.88     19.63 o
  11   1   1      202.26      253.66     23.79 o
  12   1   1        3.75      -15.89     21.81 o
   0   2   1     5032.15     5039.06     51.32 o
   1   2   1     3092.60     2912.96     43.94 o
   2   2   1      439.45      364.55     13.00 o
   3   2   1     1967.13     1908.22     43.83 o
   4   2   1      411.93      440.70     16.32 o
   5   2   1     4021.96     3934.32     74.52 o
   6   2   1      129.32      152.90     14.23 o
   7   2   1      444.16      458.76     20.99 o
   8   2   1       33.82       29.29     16.93 o
   9   2   1       28.89       23.26     17.76 o
  10   2   1      122.16      144.48     20.36 o
  11   2   1       22.35       12.36     20.04 o
  12   2   1        0.97      -20.56     20.56 o
   1   3   1       64.55       47.37      6.65 o
   2   3   1       78.11       97.23      9.14 o
   3   3   1      576.71      448.83     16.64 o
   4   3   1     5271.89     5417.22     96.68 o
   5   3   1        0.00        2.08     11.01 o
   6   3   1       16.13       13.50     12.98 o
   7   3   1       31.78       40.82     15.58 o
   8   3   1      104.91      130.25     17.45 o
   9   3   1        8.44        4.88     17.86 o
  10   3   1      214.00      241.20     22.13 o
  11   3   1        0.12       39.67     19.84 o
  12   3   1       14.39       11.94     21.08 o
   0   4   1     2230.44     2222.79     49.57 o
   1   4   1     2015.62     1867.38     39.49 o
   2   4   1      370.41      327.35     14.66 o
   3   4   1     4927.54     4872.69     88.02 o
   4   4   1       59.26       44.14     10.39 o
   5   4   1      834.30      856.72     24.64 o
   6   4   1       66.87       57.85     14.33 o
   7   4   1      506.37      517.81     22.13 o
   8   4   1       21.04      -16.31     16.31 o
   9   4   1       45.98       38.95     17.76 o
  10   4   1        2.67       44.66     18.38 o
  11   4   1        0.13       -6.96     19.53 o
  12   4   1        5.86       14.23     20.15 o
   1   5   1    10767.14    11624.04    122.51 o
   2   5   1      333.94      362.10     15.80 o
   3   5   1      618.92      529.65     17.36 o
   4   5   1      168.73      214.63     12.47 o
   5   5   1       82.96       90.88     12.57 o
   6   5   1       29.97       25.65     13.92 o
   7   5   1      735.08      755.64     26.09 o
   8   5   1      129.97      106.78     18.49 o
   9   5   1      567.00      617.43     25.56 o
  10   5   1       11.45      -17.76     17.76 o
  11   5   1        7.22        7.06     19.84 o
  12   5   1       11.01       23.89     21.71 o
   0   6   1     1255.19     1452.87     32.49 o
   1   6   1     2179.99     2264.21     51.33 o
   2   6   1       33.83       27.84      9.87 o
   3   6   1      702.73      693.54     20.90 o
   4   6   1      573.71      617.74     21.00 o
   5   6   1      416.17      444.02     18.81 o
   6   6   1       37.54       38.43     14.44 o
   7   6   1       62.81       68.76     16.20 o
   8   6   1      275.51      331.70     20.98 o
   9   6   1      692.58      631.10     27.33 o
  10   6   1        9.50       18.07     19.63 o
  11   6   1        0.46       -1.35     19.73 o
  12   6   1        1.48        1.45     21.39 o
   1   7   1      699.63      736.43     20.80 o
   2   7   1       10.00       21.81     10.59 o
   3   7   1      579.06      772.75     23.08 o
   4   7   1     2164.59     2291.96     49.48 o
   5   7   1      686.26      734.47     25.26 o
   6   7   1       73.58       83.61     16.83 o
   7   7   1      143.91      166.30     18.49 o
   8   7   1      152.69      107.71     19.53 o
   9   7   1      114.92      155.38     21.29 o
  10   7   1       39.07       25.34     19.63 o
  11   7   1       12.76      -20.15     20.15 o
  12   7   1        9.15       -6.85     21.81 o
   0   8   1     1532.68     1722.76     39.88 o
   1   8   1      967.49      922.41     25.17 o
   2   8   1      221.84      255.16     13.92 o
   3   8   1      760.81      740.45     23.60 o
   4   8   1      658.64      674.18     23.80 o
   5   8   1      806.18      786.62     27.76 o
   6   8   1      918.88      923.98     29.32 o
   7   8   1      466.32      431.41     22.44 o
   8   8   1      110.99      122.98     19.11 o
   9   8   1        9.71       12.98     18.69 o
  10   8   1        1.72      -16.72     19.11 o
  11   8   1       43.14       55.98     20.46 o
   1   9   1     1072.47     1044.51     28.08 o
   2   9   1       33.42       13.71     12.36 o
   3   9   1      162.17      170.67     15.37 o
   4   9   1      240.76      246.00     17.66 o
   5   9   1      850.92      887.25     29.94 o
   6   9   1      540.28      542.12     23.69 o
   7   9   1      141.46      156.64     20.57 o
   8   9   1        6.49       38.53     17.24 o
   9   9   1        0.00      -14.12     17.86 o
  10   9   1       12.18       -3.84     19.63 o
  11   9   1        0.39       12.98     21.29 o
   0  10   1       41.24       68.24     14.64 o
   1  10   1      727.10      795.14     25.16 o
   2  10   1      599.44      664.55     23.49 o
   3  10   1      176.37      156.96     16.10 o
   4  10   1      101.10      138.46     17.03 o
   5  10   1     1159.34     1157.32     33.90 o
   6  10   1     1244.49     1304.97     39.10 o
   7  10   1      128.82      137.21     20.46 o
   8  10   1       14.46       15.89     17.45 o
   9  10   1       77.33       90.36     19.94 o
  10  10   1        0.51      -10.70     20.15 o
  11  10   1       55.01       71.14     22.02 o
   1  11   1       18.84       25.65     14.12 o
   2  11   1      394.30      415.82     20.16 o
   3  11   1        0.93        2.70     15.68 o
   4  11   1      233.63      238.93     19.43 o
   5  11   1       32.26       24.82     17.45 o
   6  11   1     1802.69     1672.07     44.73 o
   7  11   1      398.23      422.74     23.27 o
   8  11   1      157.94      193.51     20.57 o
   9  11   1       19.32       51.51     19.11 o
  10  11   1        1.65       24.41     19.73 o
   0  12   1      430.38      470.17     21.20 o
   1  12   1      413.88      378.52     20.37 o
   2  12   1      137.22      142.51     16.62 o
   3  12   1        8.24        5.82     15.89 o
   4  12   1       90.28      112.28     17.86 o
   5  12   1      814.62      707.07     28.27 o
   6  12   1      218.77      144.49     21.19 o
   7  12   1       48.33       23.26     18.90 o
   8  12   1        2.38       27.52     18.90 o
   9  12   1        7.43       -9.35     19.21 o
  10  12   1        7.54      -21.08     21.08 o
   1  13   1       24.60       43.83     17.45 o
   2  13   1        4.94      -15.37     16.20 o
   3  13   1       20.54       18.49     17.34 o
   4  13   1      108.46      110.31     18.38 o
   5  13   1       77.32       92.44     18.90 o
   6  13   1        3.00        8.10     16.82 o
   7  13   1        1.23       16.62     18.49 o
   8  13   1       72.14       74.26     20.05 o
   9  13   1        5.08       29.50     19.84 o
   0  14   1      781.27      720.26     29.62 o
   1  14   1       55.86       58.37     17.55 o
   2  14   1       32.08       12.98     17.45 o
   3  14   1      109.87       76.55     18.59 o
   4  14   1       13.14      -17.03     17.03 o
   5  14   1        1.64      -12.46     18.38 o
   6  14   1       25.80       44.66     18.07 o
   7  14   1       10.31      -18.69     18.69 o
   8  14   1        7.12       -2.70     19.53 o
   9  14   1       12.85      -11.11     21.60 o
   1  15   1        5.36      -16.93     16.93 o
   2  15   1       19.82      -15.68     16.83 o
   3  15   1      127.69      120.18     20.36 o
   4  15   1      530.42      566.68     27.22 o
   5  15   1       61.42       58.99     19.73 o
   6  15   1       17.48       27.31     19.11 o
   7  15   1       21.30       40.19     20.36 o
   8  15   1        0.05        0.73     19.73 o
   0  16   1        8.90       34.38     17.24 o
   1  16   1        7.75       12.98     17.55 o
   2  16   1      105.71      155.38     19.73 o
   3  16   1      103.20      114.04     20.88 o
   4  16   1      284.91      375.01     23.79 o
   5  16   1      185.15      164.12     21.71 o
   6  16   1       23.05       33.75     20.15 o
   7  16   1        2.19       21.39     19.94 o
   8  16   1        8.93       36.04     21.71 o
   1  17   1      136.57      145.73     21.50 o
   2  17   1       49.93       43.93     20.05 o
   3  17   1        1.45       31.57     19.53 o
   4  17   1      574.13      597.96     28.99 o
   5  17   1       15.97       43.62     20.25 o
   6  17   1        0.28       25.44     20.56 o
   7  17   1        0.92      -21.60     21.60 o
   0  18   1       61.47       81.32     20.15 o
   1  18   1       19.38        1.97     20.46 o
   2  18   1       37.86       83.50     19.84 o
   3  18   1        9.80      -16.62     20.04 o
   4  18   1       27.61       79.76     21.81 o
   5  18   1       14.31        8.62     20.77 o
   6  18   1       37.92       95.76     21.91 o
   1  19   1       16.94       31.99     20.46 o
   2  19   1      109.57      125.26     22.23 o
   3  19   1        8.80        7.89     19.73 o
   4  19   1      110.62       82.57     23.37 o
   0  20   1        1.01       16.82     22.23 o
   1  20   1       16.29       43.62     21.50 o
   2  20   1        0.25       24.51     20.67 o
   0   0   2     3825.53     4094.75     39.99 o
   1   0   2    35847.55    33937.45    117.62 o
   2   0   2       66.58       86.43      7.89 o
   3   0   2     9726.46    10131.69    111.20 o
   4   0   2     2852.53     2763.71     56.19 o
   5   0   2       81.30      113.32     11.74 o
   6   0   2      780.51      850.97     28.17 o
   7   0   2      197.95      246.72     18.08 o
   8   0   2       37.90       69.90     16.41 o
   9   0   2       76.05       96.59     18.07 o
  10   0   2       30.91       68.24     18.49 o
  11   0   2      517.54      532.59     27.22 o
  12   0   2        3.64       30.53     20.77 o
   1   1   2     1546.39     1433.18     31.30 o
   2   1   2    10368.58     9535.88     92.37 o
   3   1   2     1672.89     1645.53     41.61 o
   4   1   2      125.05      151.46     11.01 o
   5   1   2      385.45      459.12     17.87 o
   6   1   2        3.76      -12.88     12.88 o
   7   1   2       14.11       49.33     15.16 o
   8   1   2        4.36        2.08     15.89 o
   9   1   2        7.39      -17.55     17.55 o
  10   1   2       35.52       76.65     19.01 o
  11   1   2       43.25       25.13     20.88 o
  12   1   2        1.19       45.18     20.98 o
   0   2   2     7898.89     8464.75     72.36 o
   1   2   2     2696.63     2665.56     45.27 o
   2   2   2     1177.96     1308.22     32.73 o
   3   2   2     5082.40     4669.08     80.09 o
   4   2   2     5458.00     5371.26     94.85 o
   5   2   2      549.07      469.11     18.19 o
   6   2   2      558.40      571.84     21.41 o
   7   2   2        2.07       -1.77     15.16 o
   8   2   2        2.69      -15.16     16.10 o
   9   2   2        8.83       18.59     17.14 o
  10   2   2       98.10      109.89     20.15 o
  11   2   2       11.84       14.23     19.42 o
  12   2   2       29.05       90.15     20.46 o
   1   3   2    22469.46    22076.45    142.86 o
   2   3   2     7180.08     6877.56     89.16 o
   3   3   2      431.80      385.88     16.42 o
   4   3   2     1900.85     1903.21     43.35 o
   5   3   2     1321.47     1379.88     35.38 o
   6   3   2       83.26       95.25     13.50 o
   7   3   2      624.21      700.18     25.05 o
   8   3   2       15.86       44.14     16.83 o
   9   3   2       22.32        5.30     17.03 o
  10   3   2       95.60       38.53     19.84 o
  11   3   2       10.59      -19.32     19.42 o
  12   3   2        6.20       49.33     20.36 o
   0   4   2     5965.48     6290.66     81.80 o
   1   4   2     2941.41     2828.00     59.68 o
   2   4   2     3266.34     3066.90     67.30 o
   3   4   2       11.50        5.19      9.97 o
   4   4   2      170.40      169.75     12.05 o
   5   4   2      416.34      421.29     17.15 o
   6   4   2      110.59      112.28     14.33 o
   7   4   2       94.25       67.31     16.31 o
   8   4   2      529.01      509.89     23.38 o
   9   4   2      564.16      515.81     24.31 o
  10   4   2        4.20      -11.74     19.53 o
  11   4   2        4.00        0.62     19.01 o
  12   4   2        0.02       34.27     20.25 o
   1   5   2      548.57      650.25     20.90 o
   2   5   2     4046.51     3979.02     80.12 o
   3   5   2     5081.27     5093.84     95.17 o
   4   5   2      229.92      288.31     13.30 o
   5   5   2       59.94       76.44     12.78 o
   6   5   2       31.85       24.93     13.92 o
   7   5   2      121.25      145.73     17.35 o
   8   5   2      314.44      343.66     20.78 o
   9   5   2      117.40       93.17     19.32 o
  10   5   2      138.51      181.87     20.57 o
  11   5   2       44.65       75.40     20.04 o
  12   5   2       12.90       48.71     21.50 o
   0   6   2     1701.08     1895.80     40.44 o
   1   6   2     1497.82     1485.76     34.17 o
   2   6   2        1.83        6.85      9.97 o
   3   6   2     1376.10     1572.01     38.83 o
   4   6   2      400.75      360.49     15.90 o
   5   6   2      330.82      291.55     15.90 o
   6   6   2      282.45      261.91     17.45 o
   7   6   2      169.56      135.76     18.18 o
   8   6   2       32.05       54.73     17.86 o
   9   6   2      165.42      160.38     20.98 o
  10   6   2       15.40       12.88     18.80 o
  11   6   2      186.48      162.35     23.47 o
  12   6   2        8.27       54.84     21.08 o
   1   7   2     1147.60     1132.76     27.37 o
   2   7   2     1160.12     1213.28     29.45 o
   3   7   2      121.82      150.31     12.57 o
   4   7   2      114.87      120.28     13.40 o
   5   7   2      263.87      286.74     17.14 o
   6   7   2       46.25       38.01     16.62 o
   7   7   2      325.70      308.24     20.26 o
   8   7   2        0.16       -3.84     16.82 o
   9   7   2      920.47      881.50     29.93 o
  10   7   2       83.28       98.05     20.05 o
  11   7   2       38.57       23.06     20.98 o
  12   7   2        8.40       -7.58     21.71 o
   0   8   2      834.79      829.87     23.40 o
   1   8   2       12.10       14.54     11.22 o
   2   8   2      856.67      948.17     27.04 o
   3   8   2       10.21       21.50     12.36 o
   4   8   2     1102.26     1056.03     29.12 o
   5   8   2     1613.29     1586.15     42.35 o
   6   8   2      325.13      314.07     19.84 o
   7   8   2       70.60       34.69     18.59 o
   8   8   2      263.42      271.34     20.88 o
   9   8   2       62.80       44.87     19.42 o
  10   8   2       91.46      126.30     21.19 o
  11   8   2      107.23      125.78     22.54 o
   1   9   2      619.60      738.85     22.97 o
   2   9   2      153.59      167.66     14.13 o
   3   9   2       56.24       40.30     13.81 o
   4   9   2      104.79       95.25     15.27 o
   5   9   2       63.02       87.14     17.35 o
   6   9   2      127.71      130.98     18.70 o
   7   9   2     1887.34     1874.59     47.65 o
   8   9   2        2.37        8.93     17.14 o
   9   9   2       91.19       88.60     19.84 o
  10   9   2       32.65       66.47     19.63 o
  11   9   2       93.89       91.50     21.50 o
   0  10   2     2692.73     2878.90     64.09 o
   1  10   2      611.59      678.92     23.07 o
   2  10   2        0.84      -13.50     13.50 o
   3  10   2       83.95       79.25     15.58 o
   4  10   2        2.31      -15.37     15.37 o
   5  10   2      306.67      316.86     20.05 o
   6  10   2      290.86      263.97     20.98 o
   7  10   2      260.21      329.30     21.50 o
   8  10   2        7.82       11.01     17.97 o
   9  10   2        0.98      -18.38     18.38 o
  10  10   2       28.64       42.27     20.36 o
  11  10   2        5.26       17.24     20.98 o
   1  11   2      348.48      330.40     19.12 o
   2  11   2       49.92       52.87     15.06 o
   3  11   2        4.63      -15.58     15.58 o
   4  11   2       99.11      113.63     17.66 o
   5  11   2      135.30      118.10     18.70 o
   6  11   2       61.03       40.51     19.11 o
   7  11   2       58.96       88.28     18.70 o
   8  11   2       51.17       70.42     19.32 o
   9  11   2        3.09      -12.26     19.84 o
  10  11   2        2.44      -17.45     20.25 o
   0  12   2      254.02      212.65     18.91 o
   1  12   2       87.06      102.52     16.83 o
   2  12   2        0.24        2.39     15.37 o
   3  12   2     1069.53     1096.16     32.96 o
   4  12   2      106.61       91.30     18.59 o
   5  12   2      256.46      303.85     21.30 o
   6  12   2        0.01       31.05     18.17 o
   7  12   2       43.71       54.63     17.66 o
   8  12   2       43.42       22.75     18.69 o
   9  12   2        5.30        1.35     19.84 o
  10  12   2        3.20      -18.28     21.71 o
   1  13   2      363.53      353.35     21.71 o
   2  13   2      101.17       61.59     17.35 o
   3  13   2      199.82      140.44     19.42 o
   4  13   2      107.00       69.38     18.59 o
   5  13   2       28.46       39.15     17.86 o
   6  13   2       16.11       23.99     18.49 o
   7  13   2        4.96      -12.57     17.97 o
   8  13   2        0.01       -9.76     19.21 o
   9  13   2       46.24       74.78     21.60 o
   0  14   2       45.88       71.35     17.14 o
   1  14   2      203.97      215.02     19.63 o
   2  14   2      166.20      183.33     19.42 o
   3  14   2       13.65        7.89     17.34 o
   4  14   2      158.26      154.66     19.22 o
   5  14   2     1049.49     1096.55     36.17 o
   6  14   2        4.75        1.14     18.28 o
   7  14   2        6.48       29.81     18.90 o
   8  14   2        9.24       10.28     20.15 o
   9  14   2       11.10       40.09     21.60 o
   1  15   2      140.99      141.78     20.05 o
   2  15   2        0.04        1.04     17.24 o
   3  15   2      581.05      545.93     25.35 o
   4  15   2        0.00       30.74     18.17 o
   5  15   2       11.86        7.58     19.21 o
   6  15   2       18.64       24.30     19.32 o
   7  15   2        0.52       14.12     19.63 o
   8  15   2        5.42       60.24     20.88 o
   0  16   2        0.06       47.36     17.55 o
   1  16   2        1.66       17.66     17.86 o
   2  16   2        2.45      -10.90     17.86 o
   3  16   2        9.76       32.20     18.80 o
   4  16   2       13.90       15.68     18.80 o
   5  16   2       12.85      -14.44     20.15 o
   6  16   2       13.07       -3.95     19.94 o
   7  16   2       16.05        1.45     21.19 o
   1  17   2       20.18        1.87     19.84 o
   2  17   2      181.65      182.71     22.33 o
   3  17   2      124.37       70.84     22.23 o
   4  17   2        4.29      -20.88     20.88 o
   5  17   2        7.48      -20.77     20.77 o
   6  17   2        5.10       33.34     20.04 o
   7  17   2        6.70        7.58     22.02 o
   0  18   2       58.75       65.33     19.11 o
   1  18   2      154.94      184.78     22.64 o
   2  18   2       15.80       -3.32     19.94 o
   3  18   2       13.71        1.35     19.32 o
   4  18   2       29.73       11.11     20.67 o
   5  18   2       24.99       35.31     20.77 o
   6  18   2        3.46       11.32     20.98 o
   1  19   2        6.71        1.45     20.88 o
   2  19   2        7.59       -7.27     21.19 o
   3  19   2        9.78       51.93     20.98 o
   4  19   2        7.76       12.67     21.71 o
   0  20   2        2.84      -21.39     21.39 o
   1  20   2        2.69       82.25     22.33 o
   2  20   2       12.92       -6.96     21.08 o
   1   1   3        7.99        7.69      5.61 o
   2   1   3     2514.16     2508.21     53.07 o
   3   1   3      687.92      617.18     20.49 o
   4   1   3      474.56      412.89     16.32 o
   5   1   3      643.01      718.16     22.56 o
   6   1   3       21.89        8.93     13.09 o
   7   1   3      396.65      471.52     21.51 o
   8   1   3      327.36      350.01     19.95 o
   9   1   3        1.39      -17.03     17.03 o
  10   1   3        1.37        4.36     18.69 o
  11   1   3       36.08       42.69     20.25 o
  12   1   3       53.77      138.55     22.02 o
   0   2   3    46978.84    46342.17    160.70 o
   1   2   3      182.65      226.56     10.29 o
   2   2   3     6202.77     5686.33     80.01 o
   3   2   3      128.59      145.03     11.64 o
   4   2   3     1298.15     1103.70     28.32 o
   5   2   3      329.77      417.51     16.31 o
   6   2   3      884.21      896.90     27.03 o
   7   2   3      212.46      228.33     17.87 o
   8   2   3       51.67       52.66     17.03 o
   9   2   3        0.56      -11.53     17.34 o
  10   2   3       17.34       19.21     18.90 o
  11   2   3        6.20      -14.33     19.84 o
  12   2   3        3.83       19.73     20.36 o
   1   3   3     3418.58     3158.37     59.08 o
   2   3   3    55914.52    56607.02    271.75 o
   3   3   3     1278.74     1278.58     31.45 o
   4   3   3     3074.52     2953.31     62.02 o
   5   3   3      142.49       97.13     12.57 o
   6   3   3       95.86      122.46     14.54 o
   7   3   3       99.80       92.44     16.62 o
   8   3   3      388.55      394.50     22.13 o
   9   3   3        7.48       31.88     17.24 o
  10   3   3      126.66      125.06     20.57 o
  11   3   3        8.99       16.93     19.53 o
  12   3   3        1.84       41.85     22.43 o
   0   4   3      284.29      268.57     12.78 o
   1   4   3     5941.61     5834.25     85.31 o
   2   4   3      403.55      417.78     16.32 o
   3   4   3      187.72      151.27     10.91 o
   4   4   3     2411.62     2525.69     51.40 o
   5   4   3      820.12      846.48     25.37 o
   6   4   3      171.54      197.58     15.58 o
   7   4   3      178.08      173.58     17.56 o
   8   4   3      166.16      180.53     19.63 o
   9   4   3      445.51      413.51     24.10 o
  10   4   3       10.94        3.43     19.01 o
  11   4   3       10.05        6.96     19.63 o
  12   4   3        0.11       25.86     19.94 o
   1   5   3       10.51       41.75     10.18 o
   2   5   3      446.31      405.72     15.59 o
   3   5   3      645.64      608.67     19.76 o
   4   5   3      196.97      249.43     14.34 o
   5   5   3      120.31      110.52     13.61 o
   6   5   3        2.67        1.97     14.12 o
   7   5   3       22.13        5.82     16.41 o
   8   5   3       72.83       83.71     18.07 o
   9   5   3       47.68       34.59     19.53 o
  10   5   3       29.95       59.93     18.90 o
  11   5   3        2.33       -1.97     19.53 o
  12   5   3        0.04       13.92     20.67 o
   0   6   3      418.89      395.30     15.70 o
   1   6   3      997.45     1169.49     29.03 o
   2   6   3     8434.92     8487.29    122.81 o
   3   6   3     5821.87     5878.39    109.55 o
   4   6   3      252.48      207.16     13.51 o
   5   6   3      269.08      302.95     16.62 o
   6   6   3      149.22      167.55     16.31 o
   7   6   3      144.88      125.69     17.55 o
   8   6   3     1230.62     1146.14     35.87 o
   9   6   3      303.76      256.70     21.40 o
  10   6   3       23.67        6.54     19.84 o
  11   6   3       72.21       37.18     20.77 o
  12   6   3        1.37       44.76     20.98 o
   1   7   3      749.67      783.66     22.88 o
   2   7   3     8851.02     9126.69    134.40 o
   3   7   3     1209.84     1344.64     32.46 o
   4   7   3     1039.30     1009.95     29.33 o
   5   7   3        0.30      -11.42     14.44 o
   6   7   3        4.09       -7.58     15.79 o
   7   7   3      327.11      286.43     20.78 o
   8   7   3      102.48      132.53     19.11 o
   9   7   3        4.45       -7.17     18.69 o
  10   7   3       29.53       26.28     20.04 o
  11   7   3       25.75       44.97     21.50 o
  12   7   3       38.59       49.64     23.68 o
   0   8   3      911.90      952.46     24.23 o
   1   8   3     1053.61     1171.51     30.17 o
   2   8   3        5.09       23.68     11.32 o
   3   8   3       95.27       84.03     13.19 o
   4   8   3       40.89       56.71     13.92 o
   5   8   3       57.09       57.02     16.20 o
   6   8   3        6.08       25.34     16.20 o
   7   8   3      508.00      517.15     24.52 o
   8   8   3       22.53       14.02     17.66 o
   9   8   3       15.77      -18.38     18.38 o
  10   8   3      138.47      164.73     22.12 o
  11   8   3        9.14      -16.31     20.56 o
   1   9   3        3.68       41.54     11.63 o
   2   9   3      394.45      423.23     16.94 o
   3   9   3      248.19      253.59     16.10 o
   4   9   3      702.05      643.19     23.91 o
   5   9   3       91.74       89.12     16.31 o
   6   9   3       11.52       -6.75     17.66 o
   7   9   3      434.18      422.97     23.38 o
   8   9   3       15.31        0.52     17.86 o
   9   9   3       38.78       85.16     20.36 o
  10   9   3        3.57        9.14     19.84 o
  11   9   3        6.27       -0.73     21.19 o
   0  10   3       62.20       38.85     14.44 o
   1  10   3      155.98      162.26     14.85 o
   2  10   3       55.45       51.20     14.13 o
   3  10   3        9.25       22.12     14.64 o
   4  10   3        0.57      -13.71     15.37 o
   5  10   3     1645.90     1673.97     46.61 o
   6  10   3      212.95      169.42     20.26 o
   7  10   3      250.71      218.15     21.50 o
   8  10   3       15.77       27.21     17.76 o
   9  10   3        6.13        0.00     19.01 o
  10  10   3       40.12       15.58     20.36 o
  11  10   3       26.61       59.72     22.12 o
   1  11   3      168.62      194.04     16.41 o
   2  11   3      141.74      169.00     16.93 o
   3  11   3      253.25      273.32     18.39 o
   4  11   3       52.85       30.64     16.41 o
   5  11   3        0.20        0.00     17.03 o
   6  11   3      179.08      143.55     20.15 o
   7  11   3      113.39      131.91     19.01 o
   8  11   3       37.31       62.21     19.11 o
   9  11   3       30.25       11.74     20.04 o
  10  11   3        1.14      -20.88     20.88 o
   0  12   3     1855.47     1771.28     46.10 o
   1  12   3        1.70       18.49     15.99 o
   2  12   3      120.77      115.30     16.93 o
   3  12   3      492.98      507.38     23.07 o
   4  12   3      409.47      400.94     22.55 o
   5  12   3      752.72      793.39     28.48 o
   6  12   3        0.04      -17.14     17.14 o
   7  12   3       26.75       28.67     18.90 o
   8  12   3       37.59       68.65     19.53 o
   9  12   3        6.09       10.80     19.94 o
  10  12   3        0.59      -14.64     20.77 o
   1  13   3       36.13       34.07     17.24 o
   2  13   3       34.45       19.73     17.24 o
   3  13   3      189.69      164.02     20.36 o
   4  13   3       96.61       90.36     18.38 o
   5  13   3       80.06       66.68     19.32 o
   6  13   3       24.59       69.27     18.18 o
   7  13   3       16.58        4.15     19.01 o
   8  13   3      138.74      170.55     22.54 o
   9  13   3        0.00       18.49     20.88 o
   0  14   3       98.40       90.57     18.18 o
   1  14   3        2.89      -16.72     16.72 o
   2  14   3      613.40      627.44     25.46 o
   3  14   3      166.23      190.50     19.94 o
   4  14   3        4.24      -17.76     17.76 o
   5  14   3       80.34       72.70     18.80 o
   6  14   3       35.75       12.36     18.80 o
   7  14   3        0.05       39.57     18.90 o
   8  14   3       79.75       85.58     21.50 o
   9  14   3       18.34       70.93     22.54 o
   1  15   3      229.69      243.49     20.57 o
   2  15   3      630.29      593.66     26.50 o
   3  15   3        0.32      -12.88     18.59 o
   4  15   3        0.32       15.79     18.28 o
   5  15   3       46.95       78.62     19.32 o
   6  15   3        7.26       11.94     19.11 o
   7  15   3       14.52       29.81     19.32 o
   8  15   3        1.18      -20.36     20.36 o
   0  16   3      177.97      196.11     20.77 o
   1  16   3        0.19        9.76     17.97 o
   2  16   3        0.14        4.67     18.28 o
   3  16   3      307.62      244.95     23.37 o
   4  16   3       42.55       29.81     19.84 o
   5  16   3      127.36      164.84     20.57 o
   6  16   3        6.82        5.40     19.73 o
   7  16   3        7.92       61.90     21.19 o
   1  17   3      207.40      188.95     22.33 o
   2  17   3        0.47      -13.19     18.59 o
   3  17   3       64.76       58.89     20.36 o
   4  17   3       50.54       83.61     20.98 o
   5  17   3       39.64       32.61     20.77 o
   6  17   3       57.59       57.12     21.50 o
   0  18   3       10.71       25.65     19.11 o
   1  18   3       18.91       50.06     19.94 o
   2  18   3        3.20      -18.90     18.90 o
   3  18   3       35.76       20.25     21.08 o
   4  18   3       32.78      -18.18     20.67 o
   5  18   3       40.78       29.08     22.54 o
   1  19   3       10.95       63.25     20.88 o
   2  19   3       20.96       80.70     21.19 o
   3  19   3       12.70       42.06     20.46 o
   4  19   3       66.17       27.00     22.64 o
   0  20   3       45.92       26.90     23.68 o
   1  20   3        2.43        5.40     21.39 o
   2  20   3        0.75       32.40     23.37 o
   0   0   4    67622.23    69527.19    250.36 o
   1   0   4     1491.37     1516.75     32.36 o
   2   0   4    48595.49    45032.62    230.51 o
   3   0   4     2580.03     2410.38     50.66 o
   4   0   4      327.59      261.98     12.89 o
   5   0   4     1318.40     1398.11     34.86 o
   6   0   4      965.69     1038.83     30.57 o
   7   0   4       68.06       42.48     15.68 o
   8   0   4      357.82      332.05     20.78 o
   9   0   4      157.54      142.51     18.90 o
  10   0   4      239.44      232.27     22.23 o
  11   0   4       52.25       91.09     21.08 o
  12   0   4        4.24       27.52     20.98 o
   1   1   4    10698.78    10228.91     97.03 o
   2   1   4     7049.43     6661.15     87.76 o
   3   1   4       33.37       33.44     10.07 o
   4   1   4      113.32       87.67     10.70 o
   5   1   4      720.40      778.00     22.98 o
   6   1   4      191.88      194.26     15.48 o
   7   1   4       53.92       37.49     15.99 o
   8   1   4      286.64      299.19     19.84 o
   9   1   4       25.27       67.82     17.24 o
  10   1   4      109.72      163.07     19.53 o
  11   1   4       19.08       18.18     19.84 o
  12   1   4        0.50      -21.19     21.19 o
   0   2   4     7893.04     8062.48     86.53 o
   1   2   4    48974.98    45917.80    222.06 o
   2   2   4     3858.80     3427.01     67.34 o
   3   2   4        0.30        7.06      9.55 o
   4   2   4      189.20      142.12     11.22 o
   5   2   4        1.53        9.24     11.53 o
   6   2   4     3546.09     3477.02     80.33 o
   7   2   4      189.78      178.98     17.04 o
   8   2   4       99.82      108.85     17.97 o
   9   2   4       12.25       20.98     18.07 o
  10   2   4        0.03      -18.38     18.38 o
  11   2   4      100.28      120.79     20.88 o
  12   2   4        4.92       34.07     21.19 o
   1   3   4     8238.88     8062.76     97.25 o
   2   3   4      634.48      605.77     20.80 o
   3   3   4      956.30      963.02     24.76 o
   4   3   4     5526.62     5741.89    105.23 o
   5   3   4        9.96        6.54     12.05 o
   6   3   4      213.37      245.17     16.31 o
   7   3   4      139.68      141.79     17.04 o
   8   3   4      491.74      515.90     23.59 o
   9   3   4      781.47      730.94     28.37 o
  10   3   4      118.58      102.31     20.67 o
  11   3   4        0.67       56.39     20.04 o
  12   3   4       17.87       27.94     21.71 o
   0   4   4     2123.48     2065.21     45.52 o
   1   4   4      353.83      377.11     15.38 o
   2   4   4      878.31      971.73     26.84 o
   3   4   4      193.60      174.96     11.74 o
   4   4   4    11246.41    11182.41    148.08 o
   5   4   4      198.21      141.60     13.61 o
   6   4   4       83.17       53.39     14.75 o
   7   4   4      194.78      197.58     17.87 o
   8   4   4      405.11      473.25     22.86 o
   9   4   4      175.43      185.31     21.09 o
  10   4   4       29.41       45.18     19.11 o
  11   4   4        6.35        1.25     19.53 o
  12   4   4        8.02       51.51     21.81 o
   1   5   4     1338.47     1426.18     32.49 o
   2   5   4     3123.04     3204.23     75.64 o
   3   5   4     1512.21     1413.47     36.96 o
   4   5   4       99.84       65.65     12.26 o
   5   5   4     1880.40     1905.29     43.62 o
   6   5   4      827.92      881.77     27.86 o
   7   5   4      159.58      182.82     17.45 o
   8   5   4      965.87      978.30     32.33 o
   9   5   4     1300.25     1314.35     36.70 o
  10   5   4        5.89      -18.49     18.49 o
  11   5   4       14.72       33.44     19.63 o
  12   5   4       44.43       40.61     22.54 o
   0   6   4     2424.01     2364.67     46.43 o
   1   6   4      671.20      867.34     24.12 o
   2   6   4       64.19       81.22     11.22 o
   3   6   4       25.80       17.34     11.22 o
   4   6   4      191.18      191.04     13.71 o
   5   6   4      803.25      809.03     26.09 o
   6   6   4      578.35      555.99     22.34 o
   7   6   4      149.65      126.62     18.28 o
   8   6   4       94.49       89.43     18.80 o
   9   6   4       62.29       23.16     19.84 o
  10   6   4       79.64       91.61     19.84 o
  11   6   4        8.08      -12.77     19.84 o
  12   6   4        3.91        2.28     21.71 o
   1   7   4       24.47       51.41     11.01 o
   2   7   4      471.92      484.74     17.15 o
   3   7   4        1.52       42.06     11.84 o
   4   7   4       17.71       36.56     12.57 o
   5   7   4        3.21        7.27     14.44 o
   6   7   4        3.85        8.83     15.89 o
   7   7   4        3.91       25.44     16.72 o
   8   7   4        9.83      -17.45     17.45 o
   9   7   4       47.59       35.73     19.32 o
  10   7   4        2.13      -19.42     19.42 o
  11   7   4       16.74        4.78     21.08 o
   0   8   4       45.46       50.79     11.22 o
   1   8   4      564.20      649.85     21.31 o
   2   8   4      215.78      250.68     14.44 o
   3   8   4      130.91      110.52     13.71 o
   4   8   4      175.66      151.14     15.58 o
   5   8   4      927.16      903.04     29.84 o
   6   8   4      568.46      544.63     23.17 o
   7   8   4      118.26      115.81     19.84 o
   8   8   4      222.07      180.43     20.78 o
   9   8   4       88.96      118.72     19.42 o
  10   8   4        2.38       28.46     19.63 o
  11   8   4       12.30       82.77     21.08 o
   1   9   4      176.28      189.17     14.65 o
   2   9   4      143.53      142.41     14.13 o
   3   9   4     1030.78      993.19     30.36 o
   4   9   4      113.33      109.58     16.10 o
   5   9   4      220.68      244.74     18.49 o
   6   9   4     1529.56     1496.34     43.27 o
   7   9   4      392.82      376.62     23.06 o
   8   9   4       12.61       16.62     17.55 o
   9   9   4        3.26       18.07     19.21 o
  10   9   4       40.56       59.72     20.25 o
  11   9   4       51.39       71.46     21.50 o
   0  10   4     2637.50     2568.68     56.37 o
   1  10   4      795.59      838.74     26.82 o
   2  10   4      138.94      165.78     15.79 o
   3  10   4      170.39      197.99     17.14 o
   4  10   4      392.81      415.81     20.88 o
   5  10   4      283.16      246.31     19.43 o
   6  10   4      167.52      154.98     19.32 o
   7  10   4       66.32       98.05     18.80 o
   8  10   4       74.93       56.71     19.53 o
   9  10   4        0.45       -6.34     18.80 o
  10  10   4       14.36       20.46     19.84 o
  11  10   4       14.73       -6.85     23.16 o
   1  11   4       37.79       36.97     15.79 o
   2  11   4      364.51      367.59     19.84 o
   3  11   4      151.50      154.46     17.55 o
   4  11   4        0.60      -11.32     16.62 o
   5  11   4        0.93        4.47     17.14 o
   6  11   4        7.27       -9.76     17.86 o
   7  11   4       46.16       66.57     18.90 o
   8  11   4       25.74       38.53     19.11 o
   9  11   4       38.10       57.23     19.94 o
  10  11   4        0.35      -19.94     19.94 o
   0  12   4       42.78       45.18     16.72 o
   1  12   4       58.14      112.79     17.03 o
   2  12   4      354.26      372.25     20.78 o
   3  12   4      599.80      587.56     24.11 o
   4  12   4      128.79      161.10     18.70 o
   5  12   4       76.52       62.94     18.49 o
   6  12   4       15.29       39.05     17.86 o
   7  12   4       70.96       91.50     18.70 o
   8  12   4       28.61       -5.61     18.38 o
   9  12   4       41.61        1.35     20.25 o
  10  12   4        9.06       49.64     21.29 o
   1  13   4        7.35       30.53     17.34 o
   2  13   4       12.74       16.82     17.24 o
   3  13   4       11.41       40.09     17.55 o
   4  13   4      252.80      279.85     20.36 o
   5  13   4        0.11       10.39     18.17 o
   6  13   4        1.80      -11.11     17.86 o
   7  13   4        4.84      -11.42     18.38 o
   8  13   4        6.08        6.65     19.42 o
   9  13   4        5.07        7.17     20.46 o
   0  14   4      738.26      726.25     28.06 o
   1  14   4        7.34      -18.28     18.28 o
   2  14   4      499.41      458.01     23.38 o
   3  14   4        0.01      -17.86     17.86 o
   4  14   4      934.29      873.51     30.45 o
   5  14   4      199.06      156.64     20.88 o
   6  14   4       27.66       58.78     18.49 o
   7  14   4       13.73       12.88     19.53 o
   8  14   4        2.03        1.35     19.63 o
   9  14   4       24.49       34.69     23.58 o
   1  15   4      147.21      179.28     20.05 o
   2  15   4      330.70      316.23     22.75 o
   3  15   4       28.90       58.16     19.11 o
   4  15   4       37.92       18.18     19.01 o
   5  15   4        0.56      -13.71     18.69 o
   6  15   4       10.24       23.47     18.59 o
   7  15   4        0.27        4.78     19.84 o
   8  15   4       13.68      -19.84     20.88 o
   0  16   4      338.74      324.75     23.17 o
   1  16   4       13.47       42.37     17.97 o
   2  16   4      163.91      116.02     20.88 o
   3  16   4       12.67       29.39     19.42 o
   4  16   4      224.59      240.05     22.54 o
   5  16   4       10.35       42.27     19.42 o
   6  16   4       64.70       68.34     20.36 o
   7  16   4        1.51       26.90     20.56 o
   1  17   4       34.19       37.49     19.73 o
   2  17   4       57.82      109.47     20.46 o
   3  17   4       17.45      -10.07     20.15 o
   4  17   4        7.68        3.32     19.63 o
   5  17   4        7.28       53.38     19.84 o
   6  17   4        7.57      -21.81     21.81 o
   0  18   4      109.01      155.59     21.71 o
   1  18   4        6.43      -12.15     20.04 o
   2  18   4       15.51       -5.50     19.94 o
   3  18   4       20.73      -19.73     20.15 o
   4  18   4        5.42       36.04     20.67 o
   5  18   4       17.68       11.01     21.39 o
   1  19   4       22.13        3.64     20.77 o
   2  19   4        0.77       57.22     21.60 o
   3  19   4        0.50       -0.73     20.88 o
   4  19   4        0.66       -4.57     21.08 o
   0  20   4       16.64       -6.23     20.98 o
   1  20   4       58.21      102.93     22.12 o
   1   1   5     7004.19     6264.17     83.99 o
   2   1   5       48.09       68.03      9.97 o
   3   1   5      102.19      107.20     10.80 o
   4   1   5      137.94      173.79     11.63 o
   5   1   5     2549.73     2583.51     56.71 o
   6   1   5      151.11      149.37     15.79 o
   7   1   5       69.38       55.15     16.72 o
   8   1   5      275.74      271.97     19.74 o
   9   1   5      132.10      113.01     18.80 o
  10   1   5        0.30       -2.28     18.38 o
  11   1   5      263.36      232.48     23.37 o
  12   1   5        3.41      -21.29     21.29 o
   0   2   5     7086.71     6970.76     88.65 o
   1   2   5     9051.61     8762.69    102.51 o
   2   2   5     1310.91     1349.34     35.11 o
   3   2   5     1134.28     1108.43     27.38 o
   4   2   5       47.50       66.16     10.91 o
   5   2   5       27.33       18.69     11.53 o
   6   2   5      220.67      199.15     16.00 o
   7   2   5        1.41      -14.23     15.89 o
   8   2   5      125.74      147.29     19.11 o
   9   2   5      100.68      111.97     19.01 o
  10   2   5       32.09       17.45     19.42 o
  11   2   5       43.85       63.77     20.46 o
  12   2   5       15.49        4.26     22.02 o
   1   3   5      320.75      318.26     14.76 o
   2   3   5     4330.88     4172.76     80.92 o
   3   3   5      844.28      769.95     21.74 o
   4   3   5      261.96      315.86     15.38 o
   5   3   5      832.85      932.25     27.76 o
   6   3   5        0.06        2.28     13.92 o
   7   3   5      167.59      150.72     17.66 o
   8   3   5      900.04      869.32     31.08 o
   9   3   5       36.32       23.78     18.90 o
  10   3   5       58.41       33.13     19.32 o
  11   3   5       13.25       26.38     19.73 o
  12   3   5       15.37       29.70     21.71 o
   0   4   5     8274.09     8778.27    110.32 o
   1   4   5     1018.91     1125.90     30.39 o
   2   4   5    11009.01    10632.25    130.70 o
   3   4   5      670.61      716.61     22.46 o
   4   4   5     4757.68     4829.93    102.93 o
   5   4   5      105.64      105.74     13.92 o
   6   4   5       28.93       -3.74     14.54 o
   7   4   5        3.79      -15.89     15.89 o
   8   4   5      705.94      711.80     26.61 o
   9   4   5      170.40      151.34     19.84 o
  10   4   5        8.26      -18.59     18.90 o
  11   4   5        5.38       60.65     19.63 o
  12   4   5       34.29       79.97     22.33 o
   1   5   5     5158.14     4956.13     91.05 o
   2   5   5     2555.96     2769.10     59.47 o
   3   5   5     9409.57     9737.59    139.80 o
   4   5   5     1978.15     2051.17     45.93 o
   5   5   5     1603.28     1557.09     38.40 o
   6   5   5      364.43      407.29     19.74 o
   7   5   5      688.17      731.88     26.40 o
   8   5   5      206.96      187.60     20.05 o
   9   5   5      140.33      142.09     20.77 o
  10   5   5       29.17       17.76     18.69 o
  11   5   5        5.71       -7.27     19.53 o
  12   5   5       13.73       25.34     22.12 o
   0   6   5     8931.50     9074.73    127.02 o
   1   6   5      583.42      574.18     19.86 o
   2   6   5     4816.97     5022.93    100.80 o
   3   6   5      914.50      943.37     26.52 o
   4   6   5        5.52       28.15     12.05 o
   5   6   5       23.88        4.99     14.23 o
   6   6   5      581.90      614.71     23.38 o
   7   6   5       98.26       87.25     18.18 o
   8   6   5        0.49      -17.55     17.55 o
   9   6   5      233.27      209.83     21.40 o
  10   6   5        8.36       23.06     19.21 o
  11   6   5        2.16       44.87     19.42 o
  12   6   5        0.12        5.30     21.81 o
   1   7   5     1773.44     1769.54     40.83 o
   2   7   5      179.14      159.15     12.99 o
   3   7   5      432.82      414.53     17.46 o
   4   7   5       81.53       62.53     13.81 o
   5   7   5      109.55      127.03     16.52 o
   6   7   5        4.13      -16.10     16.10 o
   7   7   5      869.81      831.56     31.08 o
   8   7   5       39.09        5.92     18.07 o
   9   7   5        1.03       10.18     18.38 o
  10   7   5       29.50       46.84     19.94 o
  11   7   5       13.92        4.88     20.25 o
   0   8   5      153.65      147.51     12.78 o
   1   8   5      695.83      718.57     22.66 o
   2   8   5     1909.81     2188.46     48.84 o
   3   8   5       10.18       32.40     12.98 o
   4   8   5       82.58       62.11     15.16 o
   5   8   5       29.64        3.43     15.99 o
   6   8   5       16.09       -6.65     16.83 o
   7   8   5      280.17      298.98     21.09 o
   8   8   5        3.15      -10.39     17.76 o
   9   8   5       10.32       21.71     17.97 o
  10   8   5       15.46      -16.62     19.94 o
  11   8   5       52.84       85.17     22.54 o
   1   9   5      695.33      726.62     23.70 o
   2   9   5      150.13      141.48     14.65 o
   3   9   5      164.60      180.23     16.62 o
   4   9   5      392.98      337.99     19.01 o
   5   9   5       34.56        0.42     16.20 o
   6   9   5       95.43      103.97     18.38 o
   7   9   5        4.51       12.77     17.66 o
   8   9   5      247.43      271.43     21.92 o
   9   9   5       32.55       36.66     19.01 o
  10   9   5       18.97       31.88     20.77 o
  11   9   5       30.91       14.12     22.33 o
   0  10   5      177.82      235.08     16.52 o
   1  10   5       30.85       35.00     14.33 o
   2  10   5      729.85      772.00     25.88 o
   3  10   5       53.58       18.28     16.20 o
   4  10   5      426.37      343.92     20.05 o
   5  10   5      133.57      133.99     17.97 o
   6  10   5      232.41      172.44     19.84 o
   7  10   5      145.51      113.11     19.32 o
   8  10   5       20.28       33.03     18.59 o
   9  10   5        0.05        4.47     19.84 o
  10  10   5        0.19      -19.94     19.94 o
   1  11   5       80.09       31.06     16.51 o
   2  11   5      130.09      110.21     17.24 o
   3  11   5       27.49       31.99     16.31 o
   4  11   5       55.32       27.94     17.24 o
   5  11   5        2.52      -17.24     17.24 o
   6  11   5       15.97       17.45     17.55 o
   7  11   5      270.10      251.29     21.30 o
   8  11   5       54.99       58.37     19.32 o
   9  11   5       32.50       55.25     20.15 o
  10  11   5        5.93        2.18     20.67 o
   0  12   5       90.76       63.46     17.03 o
   1  12   5     1093.89     1025.29     33.06 o
   2  12   5      229.07      253.47     19.53 o
   3  12   5      344.86      349.70     21.30 o
   4  12   5      157.01       85.38     18.59 o
   5  12   5      223.23      213.26     20.78 o
   6  12   5      212.90      191.75     20.36 o
   7  12   5       27.04       36.97     18.38 o
   8  12   5        1.20        0.00     19.11 o
   9  12   5       11.66      -20.98     20.98 o
  10  12   5        0.40       15.89     20.56 o
   1  13   5        4.22      -17.55     17.55 o
   2  13   5      538.54      495.75     23.90 o
   3  13   5      121.82      176.26     19.32 o
   4  13   5      465.59      473.47     23.69 o
   5  13   5      285.50      313.72     22.75 o
   6  13   5        5.91      -18.07     18.07 o
   7  13   5        3.95        2.49     18.69 o
   8  13   5       33.06       38.12     19.84 o
   9  13   5        3.03      -10.18     20.25 o
   0  14   5       14.46       49.02     17.66 o
   1  14   5        0.31      -17.86     17.86 o
   2  14   5       80.40       44.87     18.90 o
   3  14   5      556.49      549.25     25.98 o
   4  14   5       29.80       17.14     17.76 o
   5  14   5       18.88       -2.80     19.01 o
   6  14   5       33.05       23.47     19.21 o
   7  14   5        7.52       20.88     19.32 o
   8  14   5        6.99       26.07     20.46 o
   9  14   5        9.84      -11.42     22.43 o
   1  15   5        1.01       -4.36     17.97 o
   2  15   5      876.75      759.45     30.56 o
   3  15   5      372.66      313.12     23.06 o
   4  15   5       57.77       11.01     19.01 o
   5  15   5       66.52       20.56     19.84 o
   6  15   5        0.43       10.90     19.63 o
   7  15   5       62.05       27.00     20.88 o
   8  15   5        4.71       34.27     21.19 o
   0  16   5        0.05      -14.44     18.80 o
   1  16   5      123.29      104.91     20.46 o
   2  16   5       14.67       23.16     19.32 o
   3  16   5        9.31       20.88     19.21 o
   4  16   5        1.67      -15.58     19.11 o
   5  16   5       25.98       16.20     19.21 o
   6  16   5       15.09       33.55     19.73 o
   7  16   5        0.95      -19.84     21.29 o
   1  17   5      231.24      218.35     23.48 o
   2  17   5       40.16       -7.06     20.46 o
   3  17   5       13.61       32.72     19.94 o
   4  17   5       83.77       87.45     20.25 o
   5  17   5       15.99       43.62     19.94 o
   6  17   5        3.57       18.90     20.56 o
   0  18   5       22.58       18.18     20.04 o
   1  18   5       33.95       28.67     20.04 o
   2  18   5       92.46       82.16     21.40 o
   3  18   5        1.51      -17.24     20.36 o
   4  18   5        5.38        4.26     20.25 o
   5  18   5       32.93       28.87     22.54 o
   1  19   5        0.90       -2.91     20.46 o
   2  19   5        5.93       -6.65     20.98 o
   3  19   5        0.90       -1.45     20.46 o
   0  20   5       50.14       76.86     22.54 o
   0   0   6     9687.74     9452.65    106.67 o
   1   0   6       11.92        6.13      9.24 o
   2   0   6     4104.84     4058.96     78.39 o
   3   0   6     1882.46     1830.42     42.73 o
   4   0   6     1275.81     1222.21     32.78 o
   5   0   6    10067.05    10308.34    154.28 o
   6   0   6     1031.73     1004.11     31.82 o
   7   0   6      433.64      426.64     22.55 o
   8   0   6      536.03      511.97     24.32 o
   9   0   6       56.38       45.70     17.76 o
  10   0   6        8.53       42.58     18.59 o
  11   0   6       47.15       55.88     21.40 o
  12   0   6       27.18       33.96     21.19 o
   1   1   6     2211.55     2166.98     46.78 o
   2   1   6       17.29       -9.87      9.87 o
   3   1   6     2793.34     2514.24     56.27 o
   4   1   6      123.52       93.28     11.63 o
   5   1   6     2125.56     2100.88     47.29 o
   6   1   6       42.04       44.76     14.64 o
   7   1   6      645.13      643.43     25.77 o
   8   1   6       27.53       52.03     18.07 o
   9   1   6       10.74        1.97     17.24 o
  10   1   6        2.08       18.80     18.49 o
  11   1   6       21.71       12.88     20.88 o
  12   1   6       48.04       36.97     22.75 o
   0   2   6    12501.03    12738.16    128.14 o
   1   2   6     3508.39     3105.65     68.27 o
   2   2   6      324.94      309.91     13.82 o
   3   2   6     7245.61     7050.77    111.63 o
   4   2   6       32.58       21.08     10.91 o
   5   2   6       68.72       86.94     12.98 o
   6   2   6      316.05      307.01     17.25 o
   7   2   6     2127.38     2051.92     52.26 o
   8   2   6       44.64       28.25     18.18 o
   9   2   6      154.21      187.59     19.94 o
  10   2   6        1.12       29.29     18.28 o
  11   2   6       58.54      118.51     21.19 o
  12   2   6       38.63       26.17     22.54 o
   1   3   6     2335.86     2105.44     50.00 o
   2   3   6      618.51      612.56     20.69 o
   3   3   6     1780.56     1816.43     44.28 o
   4   3   6      100.85       62.32     12.46 o
   5   3   6     2367.01     2370.41     58.14 o
   6   3   6        3.17       28.87     14.85 o
   7   3   6      158.34      170.04     17.87 o
   8   3   6        2.17      -17.66     17.66 o
   9   3   6        0.38      -17.86     17.86 o
  10   3   6      141.13      149.88     20.88 o
  11   3   6        1.94       -1.97     20.15 o
  12   3   6       16.97       59.41     22.85 o
   0   4   6     9838.33    10015.97    124.14 o
   1   4   6     1415.09     1552.72     39.68 o
   2   4   6      243.92      243.65     14.23 o
   3   4   6     1627.56     1516.49     39.05 o
   4   4   6      153.96      243.18     14.54 o
   5   4   6     1031.16      953.01     29.43 o
   6   4   6      375.43      350.36     19.43 o
   7   4   6        0.70        6.02     15.68 o
   8   4   6      635.50      592.23     26.71 o
   9   4   6      124.78      119.66     19.63 o
  10   4   6        1.10       20.04     19.32 o
  11   4   6        2.47       10.59     19.53 o
  12   4   6        1.14       14.85     21.29 o
   1   5   6     3321.23     3402.36     66.24 o
   2   5   6    10117.43     9520.43    134.55 o
   3   5   6     6500.83     6307.70    117.06 o
   4   5   6        0.04        4.26     11.74 o
   5   5   6        3.27        6.54     13.92 o
   6   5   6       52.29       38.43     15.89 o
   7   5   6      249.80      253.79     19.53 o
   8   5   6       89.39       85.38     19.32 o
   9   5   6      209.10      194.77     21.09 o
  10   5   6       75.17       46.32     19.63 o
  11   5   6        0.08       -0.62     20.15 o
  12   5   6       16.37       50.68     21.91 o
   0   6   6      180.39      175.67     12.26 o
   1   6   6       93.76       77.70     11.74 o
   2   6   6      123.64      104.08     12.67 o
   3   6   6      188.36      152.09     13.92 o
   4   6   6     1440.68     1528.11     40.58 o
   5   6   6     1398.55     1377.24     37.03 o
   6   6   6        0.94      -15.89     15.89 o
   7   6   6      633.63      560.76     24.42 o
   8   6   6      249.54      247.13     21.50 o
   9   6   6       36.65       -1.66     19.42 o
  10   6   6       16.59       48.09     19.32 o
  11   6   6        2.10       10.39     20.98 o
   1   7   6        3.07        3.74     11.53 o
   2   7   6      395.11      460.66     17.98 o
   3   7   6       19.18       23.16     12.98 o
   4   7   6      302.22      326.23     17.35 o
   5   7   6      319.61      323.73     18.91 o
   6   7   6       24.95       -6.85     16.51 o
   7   7   6      267.33      259.08     20.98 o
   8   7   6      188.45      198.81     20.26 o
   9   7   6       37.85       84.23     19.01 o
  10   7   6       25.55      -16.51     19.01 o
  11   7   6        1.47      -20.25     20.25 o
   0   8   6       82.98       71.05     12.98 o
   1   8   6      203.76      188.24     14.54 o
   2   8   6      271.88      253.29     15.48 o
   3   8   6       90.08       80.91     14.85 o
   4   8   6       58.49       37.18     14.96 o
   5   8   6        5.02       39.67     15.99 o
   6   8   6        2.48       20.98     17.34 o
   7   8   6      804.91      755.50     29.52 o
   8   8   6       16.66       12.15     17.76 o
   9   8   6        2.27      -18.80     18.80 o
  10   8   6       20.24       44.97     19.63 o
  11   8   6        9.94       38.01     21.71 o
   1   9   6      350.74      367.19     17.35 o
   2   9   6      183.25      187.61     16.31 o
   3   9   6      338.80      355.85     19.01 o
   4   9   6      221.85      190.21     17.97 o
   5   9   6       87.35       75.41     17.35 o
   6   9   6        3.24       14.85     17.45 o
   7   9   6      326.28      263.04     22.13 o
   8   9   6        8.54       23.26     17.34 o
   9   9   6       53.26       66.37     19.84 o
  10   9   6       20.24       29.70     20.77 o
  11   9   6        3.99       -1.56     21.60 o
   0  10   6      196.15      180.65     16.31 o
   1  10   6       70.36       97.84     16.00 o
   2  10   6       45.63       30.95     15.89 o
   3  10   6        0.49       15.79     15.58 o
   4  10   6       22.64       14.64     16.51 o
   5  10   6      605.33      593.16     24.42 o
   6  10   6      194.96      173.47     19.63 o
   7  10   6       20.01       32.72     17.45 o
   8  10   6       28.01       24.30     18.18 o
   9  10   6       18.74       37.49     19.94 o
  10  10   6       70.11       74.16     21.91 o
   1  11   6      102.14      100.23     16.10 o
   2  11   6       35.18       49.75     16.72 o
   3  11   6      516.13      532.34     23.28 o
   4  11   6       50.16       58.68     17.34 o
   5  11   6       27.26       14.12     17.24 o
   6  11   6       22.88       30.53     17.45 o
   7  11   6       87.07       97.11     19.94 o
   8  11   6       80.43       80.18     19.84 o
   9  11   6        9.46        4.05     20.56 o
  10  11   6        5.39       75.71     21.81 o
   0  12   6      160.52      163.70     18.18 o
   1  12   6      874.64      870.26     30.46 o
   2  12   6       90.94       99.09     18.28 o
   3  12   6       62.13       27.52     17.35 o
   4  12   6      152.07      106.36     18.90 o
   5  12   6      309.58      388.95     22.54 o
   6  12   6        3.89      -11.84     17.97 o
   7  12   6        0.77       11.74     18.80 o
   8  12   6       72.24      110.09     20.05 o
   9  12   6       19.02       -3.53     20.15 o
   1  13   6       92.03       76.96     19.63 o
   2  13   6      242.45      220.12     20.26 o
   3  13   6        0.01       31.57     17.86 o
   4  13   6       11.64       27.00     18.07 o
   5  13   6      326.80      387.70     23.48 o
   6  13   6        6.02       30.43     18.49 o
   7  13   6        9.48       41.02     18.80 o
   8  13   6       15.86       19.63     19.63 o
   9  13   6        4.94       -1.45     21.19 o
   0  14   6       16.69       -4.99     17.03 o
   1  14   6      118.02      117.27     19.01 o
   2  14   6       65.68       59.72     19.11 o
   3  14   6       12.60      -16.82     19.01 o
   4  14   6        3.82       26.28     18.59 o
   5  14   6      169.13      184.37     20.57 o
   6  14   6        4.29       -4.26     18.59 o
   7  14   6        9.65       41.75     18.90 o
   8  14   6       10.22        6.44     20.25 o
   1  15   6      109.90      118.72     19.63 o
   2  15   6        0.27      -18.38     18.38 o
   3  15   6        8.09       -7.27     19.21 o
   4  15   6       19.98       48.19     19.53 o
   5  15   6       20.33      -11.74     19.63 o
   6  15   6       29.44      -11.11     20.04 o
   7  15   6       14.39       79.35     20.56 o
   8  15   6        0.00      -12.05     21.29 o
   0  16   6      169.45      144.59     20.98 o
   1  16   6      116.64      129.52     20.36 o
   2  16   6       15.64       -2.39     18.69 o
   3  16   6       58.62       27.83     19.84 o
   4  16   6       31.75       37.91     19.42 o
   5  16   6       33.63       65.22     20.77 o
   6  16   6       23.30       35.42     20.88 o
   7  16   6       16.39       22.33     21.60 o
   1  17   6       27.03       35.42     20.25 o
   2  17   6        8.50       10.39     20.15 o
   3  17   6        2.43       -7.79     18.90 o
   4  17   6       37.44       39.99     20.98 o
   5  17   6        5.93       41.44     20.98 o
   6  17   6        2.10       10.39     21.50 o
   0  18   6       43.69       44.45     20.36 o
   1  18   6        3.94       15.27     20.15 o
   2  18   6        0.22      -19.01     19.01 o
   3  18   6       14.54       62.83     20.56 o
   4  18   6        4.40        1.45     20.88 o
   5  18   6       15.26       -3.74     21.39 o
   1  19   6        2.48       -4.47     20.46 o
   2  19   6        0.70      -15.79     21.60 o
   3  19   6        0.20       10.49     21.91 o
   1   1   7       23.07        9.97     10.28 o
   2   1   7      136.67      143.46     10.91 o
   3   1   7      128.31      131.20     11.22 o
   4   1   7       48.62       65.75     11.84 o
   5   1   7        7.11       14.33     12.57 o
   6   1   7       51.47       72.50     15.48 o
   7   1   7        1.10       23.26     16.62 o
   8   1   7       23.27       43.62     18.28 o
   9   1   7       57.83      102.30     18.59 o
  10   1   7       35.84        1.14     19.94 o
  11   1   7       65.03       68.86     21.19 o
  12   1   7        0.36       -3.63     21.39 o
   0   2   7      450.22      469.36     17.57 o
   1   2   7     5828.90     5427.75     93.96 o
   2   2   7        0.25       15.06      9.55 o
   3   2   7       76.37       69.07     11.11 o
   4   2   7       83.33       85.80     12.15 o
   5   2   7      997.26      998.64     30.05 o
   6   2   7      116.85      152.17     15.79 o
   7   2   7     1388.85     1358.87     40.04 o
   8   2   7      739.72      675.13     28.37 o
   9   2   7      108.12      108.85     18.70 o
  10   2   7       29.69       98.46     19.21 o
  11   2   7        9.63      -17.86     20.25 o
  12   2   7        7.24       21.39     21.50 o
   1   3   7     3183.59     3148.58     75.03 o
   2   3   7     4127.20     4516.43     91.13 o
   3   3   7      391.70      307.61     16.00 o
   4   3   7      825.12      745.43     23.71 o
   5   3   7       17.43       17.76     13.50 o
   6   3   7      311.01      319.58     18.49 o
   7   3   7      164.16      154.77     19.01 o
   8   3   7        7.86       15.68     17.34 o
   9   3   7       60.18       57.23     18.38 o
  10   3   7       74.04       58.68     20.15 o
  11   3   7       31.74       88.70     20.56 o
  12   3   7        1.21       -8.20     21.71 o
   0   4   7      122.64      102.74     10.70 o
   1   4   7     4086.26     4040.96     86.52 o
   2   4   7       50.85       74.99     11.74 o
   3   4   7     3700.24     3848.75     75.93 o
   4   4   7       94.79       73.96     13.40 o
   5   4   7      921.44      950.13     28.59 o
   6   4   7      176.05      184.59     17.35 o
   7   4   7      244.60      253.99     19.63 o
   8   4   7        7.51       31.99     17.97 o
   9   4   7      691.50      666.01     26.40 o
  10   4   7        5.44        5.40     19.94 o
  11   4   7       20.97       78.83     19.42 o
  12   4   7        5.26      -11.32     21.60 o
   1   5   7     3697.16     3772.40     72.00 o
   2   5   7     1880.56     1986.41     48.85 o
   3   5   7      419.81      517.31     19.74 o
   4   5   7      149.66      144.08     14.44 o
   5   5   7        3.75        5.50     14.12 o
   6   5   7        1.48        4.99     15.79 o
   7   5   7       18.08        5.61     16.83 o
   8   5   7       70.37       92.96     18.90 o
   9   5   7       39.07       77.17     19.42 o
  10   5   7        0.00      -19.01     19.01 o
  11   5   7       14.17      -20.36     20.36 o
   0   6   7      602.99      606.68     20.27 o
   1   6   7      539.20      520.54     19.02 o
   2   6   7     1069.21      993.49     30.48 o
   3   6   7        0.15       14.33     12.15 o
   4   6   7      575.40      629.31     22.66 o
   5   6   7       33.95       37.39     15.58 o
   6   6   7        0.26       39.26     15.79 o
   7   6   7        6.95       23.16     18.17 o
   8   6   7      556.45      505.30     25.67 o
   9   6   7      502.28      505.68     25.04 o
  10   6   7        3.45       10.70     19.73 o
  11   6   7       51.53       47.67     21.40 o
   1   7   7     2169.05     2259.26     54.59 o
   2   7   7      523.88      444.10     18.71 o
   3   7   7       12.04       -4.47     13.40 o
   4   7   7        0.01      -14.33     14.33 o
   5   7   7      173.26      193.52     17.76 o
   6   7   7      434.91      414.05     22.34 o
   7   7   7        0.05       -8.83     17.14 o
   8   7   7        1.00       -3.63     16.93 o
   9   7   7        1.83       27.73     18.38 o
  10   7   7        7.37       42.69     20.36 o
  11   7   7        4.10        2.91     20.56 o
   0   8   7       21.76       38.95     12.77 o
   1   8   7      282.81      291.43     16.10 o
   2   8   7        3.01       35.62     13.09 o
   3   8   7     1387.28     1571.79     40.36 o
   4   8   7      392.02      402.93     19.95 o
   5   8   7      194.00      181.68     18.49 o
   6   8   7       88.07      108.64     17.76 o
   7   8   7       11.11       56.08     17.34 o
   8   8   7       16.67       18.38     17.97 o
   9   8   7       42.24       30.43     19.01 o
  10   8   7       21.78       62.94     20.46 o
  11   8   7       85.82       92.96     23.06 o
   1   9   7     2102.81     2129.61     53.10 o
   2   9   7      154.23      120.60     16.20 o
   3   9   7       75.92       94.00     16.20 o
   4   9   7      177.32      173.47     17.56 o
   5   9   7      159.86      159.76     18.39 o
   6   9   7      263.28      274.35     20.26 o
   7   9   7       16.94      -17.66     17.66 o
   8   9   7        9.44       -2.28     18.49 o
   9   9   7       20.53        6.96     20.04 o
  10   9   7        2.87      -20.36     20.36 o
  11   9   7       65.40       39.05     23.37 o
   0  10   7        5.49      -15.37     15.37 o
   1  10   7        2.61       -9.87     15.47 o
   2  10   7       98.00       87.77     16.51 o
   3  10   7      219.20      158.73     18.39 o
   4  10   7      142.59      133.27     17.35 o
   5  10   7       17.92       57.02     17.34 o
   6  10   7       36.52       28.98     17.24 o
   7  10   7        1.10      -17.14     17.14 o
   8  10   7        0.18       13.61     18.59 o
   9  10   7       21.45       44.14     20.36 o
  10  10   7        9.42        9.97     21.29 o
   1  11   7      548.35      539.02     23.80 o
   2  11   7      249.16      217.64     19.01 o
   3  11   7       65.81       47.26     17.14 o
   4  11   7       83.73      111.65     17.76 o
   5  11   7       59.38       43.00     18.18 o
   6  11   7      161.45      183.54     20.05 o
   7  11   7        0.24       41.96     17.97 o
   8  11   7        0.12       15.58     19.42 o
   9  11   7        4.24       50.89     19.94 o
  10  11   7        0.76        0.00     21.71 o
   0  12   7      107.37      129.32     18.38 o
   1  12   7     1672.00     1749.36     46.61 o
   2  12   7       93.23       76.03     18.38 o
   3  12   7       21.90       21.81     17.45 o
   4  12   7       22.42       19.01     17.14 o
   5  12   7        0.66        4.15     17.34 o
   6  12   7      376.55      430.10     23.58 o
   7  12   7        0.01       -2.39     19.11 o
   8  12   7       80.55       76.03     21.08 o
   9  12   7       57.38       34.90     21.40 o
   1  13   7      152.66      163.08     20.05 o
   2  13   7      504.48      544.57     23.59 o
   3  13   7      171.98      177.93     20.26 o
   4  13   7       98.72      115.81     19.22 o
   5  13   7        0.01      -17.97     17.97 o
   6  13   7       33.61       65.64     19.01 o
   7  13   7       52.35       39.88     20.77 o
   8  13   7        1.80      -19.53     19.53 o
   9  13   7       14.98        3.01     20.46 o
   0  14   7      257.97      249.21     21.40 o
   1  14   7       78.38       36.25     19.11 o
   2  14   7      142.09      139.81     19.94 o
   3  14   7      180.00      159.96     20.46 o
   4  14   7      115.18      137.73     20.57 o
   5  14   7        8.32      -18.59     18.59 o
   6  14   7       44.05       38.64     19.32 o
   7  14   7        9.66       27.63     20.15 o
   8  14   7       18.59       48.71     20.88 o
   1  15   7       66.75       60.14     19.42 o
   2  15   7      307.95      278.51     22.85 o
   3  15   7      309.68      345.93     23.27 o
   4  15   7       47.95       60.03     20.15 o
   5  15   7        8.30       23.89     19.11 o
   6  15   7       17.38       51.10     20.04 o
   7  15   7        0.03        1.45     20.77 o
   0  16   7        0.70      -18.49     18.49 o
   1  16   7        5.87       11.63     19.21 o
   2  16   7        0.87      -19.84     19.84 o
   3  16   7        0.53        0.62     19.73 o
   4  16   7      104.22      101.79     20.98 o
   5  16   7        9.58       -8.72     19.42 o
   6  16   7        0.87       28.25     19.53 o
   7  16   7        0.04       -8.31     21.19 o
   1  17   7      128.49      114.67     21.92 o
   2  17   7        1.62      -17.24     20.15 o
   3  17   7        4.07       20.56     20.25 o
   4  17   7       24.99       46.22     20.46 o
   5  17   7        6.47        5.71     19.94 o
   6  17   7        0.00      -18.80     21.39 o
   0  18   7       18.63        9.76     20.36 o
   1  18   7        4.87        6.34     19.84 o
   2  18   7        0.32       37.08     19.94 o
   3  18   7       37.83       49.75     21.40 o
   4  18   7        0.00      -20.98     20.98 o
   1  19   7        0.47       40.09     20.98 o
   2  19   7       73.16      108.54     22.75 o
   3  19   7        2.86       -9.87     21.91 o
   0   0   8    10218.24    10456.66    128.60 o
   1   0   8     3365.81     3413.27     63.55 o
   2   0   8       46.01       60.03     10.70 o
   3   0   8     3694.44     3442.95     70.73 o
   4   0   8       53.07       55.88     12.26 o
   5   0   8       12.93       14.75     13.50 o
   6   0   8      349.95      327.49     19.01 o
   7   0   8      974.42      952.60     32.33 o
   8   0   8       44.35       22.85     18.59 o
   9   0   8       54.85        5.82     18.38 o
  10   0   8        8.22       43.93     19.32 o
  11   0   8       79.09      138.97     20.98 o
  12   0   8        0.35      -18.69     21.60 o
   1   1   8      253.12      275.87     13.20 o
   2   1   8     1536.99     1311.61     34.68 o
   3   1   8       10.08       -0.52     11.01 o
   4   1   8      397.85      344.17     16.52 o
   5   1   8      357.42      332.28     17.56 o
   6   1   8       84.76       58.27     15.79 o
   7   1   8       16.02       -0.83     17.34 o
   8   1   8      315.55      317.38     21.71 o
   9   1   8        1.02       -8.52     18.07 o
  10   1   8        0.55       -1.77     18.69 o
  11   1   8       31.98       -6.02     21.08 o
  12   1   8        0.26      -22.54     22.54 o
   0   2   8       23.05       20.67      9.87 o
   1   2   8      907.75      890.60     24.76 o
   2   2   8      864.90      719.13     22.15 o
   3   2   8      687.10      631.08     21.52 o
   4   2   8      158.42      156.75     13.61 o
   5   2   8      239.46      241.33     16.52 o
   6   2   8      973.61      951.23     31.61 o
   7   2   8      509.55      489.42     24.32 o
   8   2   8      127.79      159.44     18.49 o
   9   2   8      108.96      133.78     19.53 o
  10   2   8       23.48       14.44     19.32 o
  11   2   8       42.22       89.53     21.50 o
  12   2   8        5.26      -13.50     22.43 o
   1   3   8      179.33      186.07     12.26 o
   2   3   8     1205.81     1191.62     31.95 o
   3   3   8     3594.46     3687.64     75.39 o
   4   3   8      234.98      206.32     14.44 o
   5   3   8       59.23       80.91     14.64 o
   6   3   8      495.33      514.06     22.65 o
   7   3   8       46.29       35.31     17.55 o
   8   3   8       90.43       90.78     19.01 o
   9   3   8        4.31        9.76     18.38 o
  10   3   8        1.74        1.87     19.32 o
  11   3   8       11.52       22.43     20.46 o
  12   3   8        0.06      -22.23     22.23 o
   0   4   8     3074.33     3242.08     66.92 o
   1   4   8      220.61      259.94     13.51 o
   2   4   8        5.94      -11.84     11.84 o
   3   4   8      946.04     1120.37     31.51 o
   4   4   8     1044.64      981.34     32.14 o
   5   4   8       70.97       43.21     15.37 o
   6   4   8       19.79       29.29     15.99 o
   7   4   8      164.05      195.07     19.01 o
   8   4   8      259.60      201.53     21.19 o
   9   4   8       70.30       65.85     19.53 o
  10   4   8       15.21        1.25     19.63 o
  11   4   8        1.93       19.94     20.56 o
   1   5   8     2950.38     2894.64     66.77 o
   2   5   8     6379.01     6345.13    120.03 o
   3   5   8       10.21       14.12     12.67 o
   4   5   8      242.36      239.77     15.89 o
   5   5   8        8.03        4.26     14.54 o
   6   5   8      128.18      146.98     17.55 o
   7   5   8      125.48       93.17     18.90 o
   8   5   8      283.29      305.00     21.61 o
   9   5   8      101.29      148.01     20.67 o
  10   5   8       14.88       16.93     19.73 o
  11   5   8        5.65       14.64     20.25 o
   0   6   8     1134.39     1199.77     31.73 o
   1   6   8      125.05      106.16     13.09 o
   2   6   8      865.86      734.83     25.06 o
   3   6   8     2065.11     2184.55     51.13 o
   4   6   8      120.90      132.54     15.17 o
   5   6   8        1.09       21.39     15.16 o
   6   6   8       57.04       71.67     16.93 o
   7   6   8      511.13      399.62     23.07 o
   8   6   8      295.20      304.90     22.23 o
   9   6   8       18.05      -19.42     19.42 o
  10   6   8        2.51      -17.34     18.80 o
  11   6   8        0.07       52.14     19.94 o
   1   7   8      186.68      210.78     14.54 o
   2   7   8       18.04       52.45     13.40 o
   3   7   8      177.56      151.87     16.21 o
   4   7   8       63.57       41.23     15.48 o
   5   7   8       18.33        3.95     16.41 o
   6   7   8      206.80      213.36     19.43 o
   7   7   8       46.59       81.32     18.49 o
   8   7   8        6.34       -9.04     17.45 o
   9   7   8       66.91       19.94     20.15 o
  10   7   8        6.10        6.65     19.73 o
  11   7   8        0.07        8.83     21.29 o
   0   8   8     1752.38     1811.11     44.24 o
   1   8   8       44.50       43.83     14.13 o
   2   8   8       17.83       20.98     14.44 o
   3   8   8     1104.00     1112.89     32.86 o
   4   8   8      650.36      649.67     24.94 o
   5   8   8     1081.04     1112.08     33.69 o
   6   8   8        4.63       38.84     17.24 o
   7   8   8      113.76      145.73     18.80 o
   8   8   8       61.17        8.31     19.01 o
   9   8   8       24.93       28.66     19.42 o
  10   8   8        2.26       37.18     19.21 o
  11   8   8        7.55       31.78     21.91 o
   1   9   8     1536.89     1627.55     41.72 o
   2   9   8      162.97      179.39     17.04 o
   3   9   8       75.10      105.11     17.03 o
   4   9   8      167.05      177.83     18.49 o
   5   9   8       46.17        9.66     17.97 o
   6   9   8        7.33        3.32     16.82 o
   7   9   8       16.61       54.21     17.45 o
   8   9   8        3.65       -3.43     18.28 o
   9   9   8        0.51        0.00     19.73 o
  10   9   8        8.85       35.62     21.19 o
   0  10   8     1206.05     1225.79     35.05 o
   1  10   8      351.39      299.64     20.47 o
   2  10   8      174.99      180.12     17.87 o
   3  10   8      162.93      152.90     17.97 o
   4  10   8       10.96      -12.15     17.34 o
   5  10   8       34.18       38.32     17.14 o
   6  10   8       78.66       38.95     18.18 o
   7  10   8       26.96       48.09     18.28 o
   8  10   8       19.30       49.02     18.38 o
   9  10   8        4.83      -19.63     19.63 o
  10  10   8        4.61       -8.72     20.88 o
   1  11   8       55.08       38.95     17.35 o
   2  11   8        6.47        4.78     16.72 o
   3  11   8        9.00       -6.23     16.62 o
   4  11   8        0.58       32.82     17.24 o
   5  11   8        5.28       16.93     17.14 o
   6  11   8       12.06       31.57     18.38 o
   7  11   8      127.12      100.54     20.36 o
   8  11   8       43.70       13.92     20.36 o
   9  11   8        3.91        0.73     19.84 o
  10  11   8        9.34       21.08     22.02 o
   0  12   8      303.17      308.65     20.05 o
   1  12   8        7.09      -15.68     17.76 o
   2  12   8      274.59      259.81     20.78 o
   3  12   8      858.06      863.84     30.25 o
   4  12   8      164.70      158.09     19.11 o
   5  12   8        1.99       19.63     17.45 o
   6  12   8       73.88       68.45     18.59 o
   7  12   8      130.82       87.04     21.09 o
   8  12   8        0.09        7.37     19.63 o
   9  12   8        5.07       47.15     20.46 o
   1  13   8      535.17      578.76     25.46 o
   2  13   8      250.20      173.58     20.88 o
   3  13   8       50.19       78.93     19.21 o
   4  13   8      257.68      227.81     21.92 o
   5  13   8        2.61        1.14     18.80 o
   6  13   8       10.62       -9.04     19.01 o
   7  13   8       12.34       -1.25     19.53 o
   8  13   8       22.07        0.00     19.94 o
   9  13   8        0.82      -22.43     22.43 o
   0  14   8      344.20      373.58     22.54 o
   1  14   8      153.80      214.28     20.77 o
   2  14   8      112.15      110.10     19.94 o
   3  14   8      566.61      532.41     26.08 o
   4  14   8      429.03      411.52     23.48 o
   5  14   8        7.40       15.68     19.01 o
   6  14   8       21.85        4.47     19.11 o
   7  14   8       41.91       64.70     20.04 o
   8  14   8       26.22        9.66     21.29 o
   1  15   8        4.06       20.36     18.38 o
   2  15   8      155.15      142.41     21.40 o
   3  15   8      107.49       92.44     20.36 o
   4  15   8       25.57        3.64     19.21 o
   5  15   8        6.67       28.25     19.32 o
   6  15   8        3.24      -20.15     20.15 o
   7  15   8        0.06       47.36     20.98 o
   0  16   8       23.85       11.63     19.11 o
   1  16   8        0.09      -16.93     19.21 o
   2  16   8       71.84       44.87     20.46 o
   3  16   8      109.25      106.05     21.19 o
   4  16   8       42.07       37.49     20.15 o
   5  16   8        6.42       12.98     20.46 o
   6  16   8       99.23      122.35     22.12 o
   1  17   8        1.67      -13.40     19.84 o
   2  17   8        7.23       28.46     19.63 o
   3  17   8        0.11       18.90     20.36 o
   4  17   8        0.00       21.81     20.25 o
   5  17   8       18.21       46.63     20.98 o
   0  18   8       19.57        5.71     19.84 o
   1  18   8        4.52       17.24     20.56 o
   2  18   8        2.52       -5.82     21.19 o
   3  18   8        0.36       23.89     21.29 o
   4  18   8        4.38       27.00     21.50 o
   1  19   8        3.08       33.13     20.67 o
   2  19   8       12.43      -12.46     21.39 o
   1   1   9      316.95      309.87     14.76 o
   2   1   9     1333.74     1233.54     32.58 o
   3   1   9       74.91       78.63     12.26 o
   4   1   9        9.73        7.37     12.88 o
   5   1   9      124.40      126.72     15.58 o
   6   1   9       43.84       78.52     16.51 o
   7   1   9     2495.52     2485.14     59.76 o
   8   1   9      167.82      150.10     20.15 o
   9   1   9       60.69       61.28     19.32 o
  10   1   9       21.53      -19.42     19.42 o
  11   1   9       43.22       71.25     21.29 o
  12   1   9       18.16        3.84     22.64 o
   0   2   9     1349.74     1303.68     32.06 o
   1   2   9      607.11      563.68     19.54 o
   2   2   9     1532.74     1570.13     35.71 o
   3   2   9      215.13      238.42     14.34 o
   4   2   9      292.32      303.90     16.62 o
   5   2   9       90.79       79.77     15.16 o
   6   2   9      113.61      139.29     17.45 o
   7   2   9      243.28      255.24     21.09 o
   8   2   9      425.73      370.39     22.55 o
   9   2   9       12.06      -14.85     18.18 o
  10   2   9        3.49      -19.84     19.84 o
  11   2   9       24.83        6.85     20.56 o
   1   3   9     1681.28     1607.44     40.20 o
   2   3   9     1456.73     1600.74     38.30 o
   3   3   9      254.15      294.54     15.79 o
   4   3   9      157.74      162.05     15.06 o
   5   3   9      725.87      656.20     26.40 o
   6   3   9       76.81       53.39     16.93 o
   7   3   9      151.68      115.82     18.39 o
   8   3   9      187.57      144.59     20.46 o
   9   3   9       32.10       48.19     19.32 o
  10   3   9        7.95       11.22     19.11 o
  11   3   9        1.09       33.44     20.36 o
   0   4   9     2131.55     2120.35     51.06 o
   1   4   9      689.20      765.60     23.81 o
   2   4   9     6709.50     6593.72    124.16 o
   3   4   9     2595.38     2636.08     60.87 o
   4   4   9        0.03       -2.60     13.50 o
   5   4   9       36.34       79.25     15.48 o
   6   4   9      251.79      223.14     19.22 o
   7   4   9      222.52      245.05     20.15 o
   8   4   9     1362.00     1234.79     38.47 o
   9   4   9       63.43       54.11     20.36 o
  10   4   9        2.47       15.79     20.36 o
  11   4   9       49.34       32.30     21.08 o
   1   5   9     3044.15     3006.88     70.83 o
   2   5   9     2180.27     2135.78     49.27 o
   3   5   9       28.52       18.49     13.92 o
   4   5   9       14.92       -1.97     15.16 o
   5   5   9        7.38        1.14     15.79 o
   6   5   9        1.51      -16.20     16.20 o
   7   5   9       84.48       82.88     18.07 o
   8   5   9        2.70       12.36     18.59 o
   9   5   9        1.88        2.39     19.63 o
  10   5   9      128.32      120.28     22.44 o
  11   5   9       10.44       37.18     20.77 o
   0   6   9     1556.05     1575.64     39.76 o
   1   6   9      108.54      100.86     13.92 o
   2   6   9     1368.20     1248.19     36.21 o
   3   6   9     2925.20     2986.55     67.65 o
   4   6   9      517.61      521.57     22.55 o
   5   6   9      126.66      151.86     17.66 o
   6   6   9       55.98       47.98     17.14 o
   7   6   9      397.14      330.49     22.23 o
   8   6   9      455.88      423.17     24.42 o
   9   6   9       13.09       34.27     19.42 o
  10   6   9        0.04      -16.41     19.53 o
  11   6   9        0.04      -19.01     20.46 o
   1   7   9      152.75      135.04     14.75 o
   2   7   9      194.86      225.53     16.00 o
   3   7   9      716.38      617.74     23.91 o
   4   7   9        0.00       -6.75     15.47 o
   5   7   9       55.86       68.55     17.45 o
   6   7   9      261.11      222.93     20.26 o
   7   7   9       63.70       45.49     18.59 o
   8   7   9       48.55       58.16     19.32 o
   9   7   9        2.89      -19.73     19.73 o
  10   7   9        1.33       -9.45     20.04 o
  11   7   9       17.28       -2.28     22.43 o
   0   8   9      907.22      878.24     28.28 o
   1   8   9        1.48       26.48     14.64 o
   2   8   9       25.15       54.53     15.68 o
   3   8   9      338.82      315.12     19.43 o
   4   8   9        3.39       15.58     16.20 o
   5   8   9        2.27        4.78     16.93 o
   6   8   9       29.37       25.55     17.24 o
   7   8   9        0.83       22.85     17.24 o
   8   8   9       14.75       -9.76     18.18 o
   9   8   9       48.21       40.19     19.32 o
  10   8   9        1.38      -19.53     19.53 o
   1   9   9      579.29      513.28     23.07 o
   2   9   9      106.70      133.37     17.14 o
   3   9   9      519.48      563.52     23.90 o
   4   9   9       82.12       79.77     16.51 o
   5   9   9        6.79      -16.82     16.82 o
   6   9   9      117.90       84.65     18.90 o
   7   9   9      377.33      376.08     22.86 o
   8   9   9      199.30      216.68     22.33 o
   9   9   9       48.94       69.59     20.77 o
  10   9   9        0.92      -11.42     19.94 o
   0  10   9       94.20       32.30     17.55 o
   1  10   9       18.79       28.77     16.62 o
   2  10   9      637.96      573.98     25.88 o
   3  10   9       26.67       43.93     16.72 o
   4  10   9      303.92      326.10     21.09 o
   5  10   9        0.65       74.57     17.34 o
   6  10   9        1.29       22.43     17.55 o
   7  10   9       13.57       19.32     18.07 o
   8  10   9       25.17       -3.12     19.63 o
   9  10   9       10.81       44.04     20.77 o
  10  10   9        2.19       -6.65     21.19 o
   1  11   9        0.00       -0.83     16.72 o
   2  11   9      182.38      191.44     19.42 o
   3  11   9      251.81      268.74     20.36 o
   4  11   9       52.84       18.90     17.97 o
   5  11   9      147.30      118.72     19.11 o
   6  11   9       19.45       19.32     18.18 o
   7  11   9      278.17      234.04     22.33 o
   8  11   9        6.82        7.79     19.42 o
   9  11   9        0.11       35.83     20.46 o
   0  12   9       92.89       69.49     18.38 o
   1  12   9      249.68      232.38     21.09 o
   2  12   9     1121.33     1087.06     34.31 o
   3  12   9       28.39        1.45     18.07 o
   4  12   9        8.05        8.31     18.28 o
   5  12   9        0.97        2.70     18.07 o
   6  12   9       10.77       35.52     18.80 o
   7  12   9       19.39        3.74     19.21 o
   8  12   9        0.02       45.90     19.11 o
   9  12   9       14.08      -17.76     21.39 o
   1  13   9       40.31       38.12     19.01 o
   2  13   9     1223.06     1259.06     37.12 o
   3  13   9      105.80       97.32     19.73 o
   4  13   9      148.73      138.56     20.67 o
   5  13   9       33.95       52.24     19.01 o
   6  13   9        4.77        1.25     19.01 o
   7  13   9        0.21       -3.32     19.94 o
   8  13   9        8.55      -16.51     20.15 o
   0  14   9       24.20        5.40     18.38 o
   1  14   9       21.76       36.14     18.90 o
   2  14   9        0.57       54.73     18.17 o
   3  14   9       12.93       -4.57     19.11 o
   4  14   9       80.31       77.27     20.15 o
   5  14   9       23.94       43.21     20.46 o
   6  14   9        0.88       33.23     18.59 o
   7  14   9        1.23       32.40     20.88 o
   8  14   9        8.27       50.58     21.81 o
   1  15   9       40.15       58.68     19.53 o
   2  15   9      180.85      211.79     21.19 o
   3  15   9        1.55      -12.67     19.53 o
   4  15   9        0.00        3.12     18.80 o
   5  15   9      163.59      224.15     22.64 o
   6  15   9        0.94       21.50     20.25 o
   7  15   9       60.55       79.56     22.75 o
   0  16   9      101.72      112.17     20.88 o
   1  16   9        2.64       -6.44     19.94 o
   2  16   9        0.74      -17.45     20.25 o
   3  16   9       24.36        1.25     20.04 o
   4  16   9        2.74        6.75     19.11 o
   5  16   9       21.57       50.99     20.77 o
   6  16   9        3.87      -21.39     21.39 o
   1  17   9      105.39      133.05     21.50 o
   2  17   9        0.13      -19.42     20.36 o
   3  17   9       23.69       35.31     20.04 o
   4  17   9        7.86       40.19     20.56 o
   5  17   9       17.16        0.73     21.39 o
   0  18   9       35.95       62.21     21.50 o
   1  18   9        0.75       11.74     20.04 o
   2  18   9       92.76       89.11     22.75 o
   3  18   9       17.10       51.72     21.91 o
   0   0  10     4615.70     4647.51    100.74 o
   1   0  10     1958.38     2141.07     50.32 o
   2   0  10      177.06      239.45     14.02 o
   3   0  10      620.17      552.37     20.79 o
   4   0  10      402.02      410.75     18.91 o
   5   0  10      855.17      804.13     28.07 o
   6   0  10       35.12        7.89     16.72 o
   7   0  10      584.00      646.04     26.91 o
   8   0  10     1364.43     1409.08     40.76 o
   9   0  10      356.39      408.59     23.48 o
  10   0  10       65.96       42.69     20.46 o
  11   0  10       56.47        3.53     21.08 o
   1   1  10      223.78      239.89     14.23 o
   2   1  10       26.90        8.41     11.42 o
   3   1  10      579.29      609.19     21.41 o
   4   1  10       55.56       69.38     14.23 o
   5   1  10      103.73       83.41     16.00 o
   6   1  10      204.12      236.43     19.01 o
   7   1  10     1010.20     1024.40     34.93 o
   8   1  10       58.73       66.89     19.32 o
   9   1  10        1.86       36.77     17.86 o
  10   1  10        1.66        5.61     19.42 o
  11   1  10        0.48      -13.29     20.56 o
   0   2  10      653.86      685.83     21.42 o
   1   2  10      846.28      840.97     24.44 o
   2   2  10      240.18      301.08     16.10 o
   3   2  10     1493.82     1404.79     38.82 o
   4   2  10        0.81       -9.97     13.61 o
   5   2  10       80.79       67.31     16.00 o
   6   2  10      216.32      220.23     18.80 o
   7   2  10      152.31      161.73     20.36 o
   8   2  10      485.45      486.99     24.42 o
   9   2  10      112.58      112.69     20.05 o
  10   2  10        0.29       -5.71     20.04 o
  11   2  10       29.32       54.42     21.19 o
   1   3  10      585.36      566.82     21.72 o
   2   3  10     3405.06     3608.00     78.89 o
   3   3  10      235.34      218.69     15.48 o
   4   3  10       32.85       47.57     14.85 o
   5   3  10       47.21       37.18     15.79 o
   6   3  10       58.28       50.37     17.35 o
   7   3  10      114.06      129.42     19.22 o
   8   3  10      580.01      566.10     24.73 o
   9   3  10      399.98      405.17     24.62 o
  10   3  10        8.29        9.55     20.04 o
  11   3  10        3.20       -2.80     20.25 o
   0   4  10       81.10       97.43     12.78 o
   1   4  10      392.82      474.68     19.02 o
   2   4  10      677.11      632.03     23.08 o
   3   4  10     1355.33     1341.65     36.72 o
   4   4  10       75.57       94.62     15.79 o
   5   4  10       19.76       20.04     16.10 o
   6   4  10      291.04      273.22     20.26 o
   7   4  10        5.28       33.55     17.45 o
   8   4  10       87.03      113.32     19.42 o
   9   4  10      125.95      160.99     21.19 o
  10   4  10        0.98        2.60     20.77 o
  11   4  10        3.38       31.68     21.08 o
   1   5  10      834.73      794.25     25.06 o
   2   5  10      456.63      401.02     19.95 o
   3   5  10     3485.70     3351.16     72.59 o
   4   5  10       36.80       60.34     15.99 o
   5   5  10      294.87      286.01     19.64 o
   6   5  10      115.31      136.17     18.38 o
   7   5  10       30.67        6.75     17.34 o
   8   5  10      341.54      366.82     23.17 o
   9   5  10      119.85      135.65     21.19 o
  10   5  10      109.83      109.68     21.50 o
  11   5  10        9.51       52.76     20.88 o
   0   6  10      985.70     1049.76     29.22 o
   1   6  10      771.86      730.41     24.53 o
   2   6  10       36.08       45.59     14.75 o
   3   6  10     1120.07     1112.21     32.76 o
   4   6  10      171.21      183.24     18.07 o
   5   6  10      207.31      246.61     18.80 o
   6   6  10        0.69       41.54     17.55 o
   7   6  10        9.98       60.34     17.24 o
   8   6  10      112.95       29.60     20.15 o
   9   6  10       19.69       -7.37     19.01 o
  10   6  10       34.43       27.00     20.98 o
  11   6  10        3.21       -6.02     21.60 o
   1   7  10       42.91       35.42     14.33 o
   2   7  10       54.64      104.38     15.99 o
   3   7  10      964.91     1011.62     32.13 o
   4   7  10      193.12      231.23     18.59 o
   5   7  10       17.10       23.78     16.72 o
   6   7  10       14.27       -8.00     17.24 o
   7   7  10       17.99       27.73     17.86 o
   8   7  10      193.25      211.69     21.19 o
   9   7  10       50.82       86.62     20.67 o
  10   7  10        6.94       51.31     20.36 o
   0   8  10     1140.40     1320.09     34.42 o
   1   8  10      532.67      538.72     23.38 o
   2   8  10      119.93      161.73     17.35 o
   3   8  10      325.07      392.71     19.64 o
   4   8  10        1.24       12.98     16.31 o
   5   8  10       80.82       64.08     17.97 o
   6   8  10       27.43        1.45     17.76 o
   7   8  10       67.66       82.05     18.90 o
   8   8  10       22.51       26.48     19.11 o
   9   8  10        0.30       -5.30     19.32 o
  10   8  10        0.86      -20.36     20.36 o
   1   9  10      385.86      380.27     19.84 o
   2   9  10      447.14      401.28     20.88 o
   3   9  10       58.90       56.40     17.24 o
   4   9  10      167.95      116.96     18.28 o
   5   9  10       20.02        8.10     17.45 o
   6   9  10      159.72      116.44     19.22 o
   7   9  10        0.05       -4.47     17.86 o
   8   9  10        0.14      -18.17     18.17 o
   9   9  10        6.89       -8.83     20.77 o
  10   9  10       15.21       91.50     21.81 o
   0  10  10      202.92      193.94     19.63 o
   1  10  10     2459.46     2292.56     56.64 o
   2  10  10       15.23       -7.37     16.82 o
   3  10  10        4.78       42.69     17.34 o
   4  10  10        2.15        5.19     17.24 o
   5  10  10       46.11       98.46     17.86 o
   6  10  10      114.24       64.19     19.11 o
   7  10  10       69.74       38.74     19.11 o
   8  10  10       12.39      -16.62     18.38 o
   9  10  10        0.44       -7.79     20.15 o
  10  10  10        6.26       -6.85     22.74 o
   1  11  10      508.90      452.73     23.28 o
   2  11  10      762.30      720.77     28.48 o
   3  11  10      104.84      113.42     18.59 o
   4  11  10      107.57      142.50     19.22 o
   5  11  10        1.83       29.81     17.66 o
   6  11  10        3.10       -6.23     18.49 o
   7  11  10       84.62      112.48     21.08 o
   8  11  10        6.24        6.65     19.21 o
   9  11  10       33.02      -12.46     21.81 o
   0  12  10       11.75       11.11     17.76 o
   1  12  10        6.94       -9.97     18.07 o
   2  12  10       27.62       12.46     18.49 o
   3  12  10        6.24       23.16     16.72 o
   4  12  10      298.20      250.98     20.88 o
   5  12  10       13.37       -2.80     18.07 o
   6  12  10       27.49       40.71     19.73 o
   7  12  10        0.02       21.29     19.53 o
   8  12  10        5.93      -17.55     19.53 o
   9  12  10        1.03        7.58     21.39 o
   1  13  10      245.95      268.73     21.50 o
   2  13  10      260.36      214.72     21.92 o
   3  13  10       37.16       17.45     19.01 o
   4  13  10       21.91       39.26     19.01 o
   5  13  10       40.03       44.24     18.80 o
   6  13  10        4.59      -18.38     19.73 o
   7  13  10        4.17       29.91     19.94 o
   8  13  10        1.57        0.00     20.98 o
   0  14  10       12.71       27.00     18.49 o
   1  14  10       85.70      156.32     19.84 o
   2  14  10       17.18       42.06     18.59 o
   3  14  10      112.68      110.51     20.15 o
   4  14  10        2.36       -4.88     17.97 o
   5  14  10        3.01       16.51     19.11 o
   6  14  10       34.47       66.26     20.15 o
   7  14  10       11.50      -20.25     20.25 o
   1  15  10      192.60      206.60     21.92 o
   2  15  10        1.49       -0.62     19.73 o
   3  15  10       29.68      -19.84     19.84 o
   4  15  10       79.26       60.14     20.05 o
   5  15  10        0.53      -14.85     19.84 o
   6  15  10        1.06      -20.46     20.46 o
   7  15  10       21.91       10.59     21.08 o
   0  16  10       16.84        9.04     19.63 o
   1  16  10        3.82       -5.30     19.84 o
   2  16  10       72.83       55.88     21.08 o
   3  16  10        9.40      -11.94     20.36 o
   4  16  10        0.58        0.00     19.53 o
   5  16  10        0.88       17.86     21.50 o
   6  16  10       19.88       11.32     22.23 o
   1  17  10       54.74       42.89     21.08 o
   2  17  10        3.70      -12.77     20.15 o
   3  17  10        0.43       12.77     20.46 o
   4  17  10       24.24       38.22     21.71 o
   0  18  10        6.22        5.19     20.46 o
   1  18  10        4.62       11.32     20.67 o
   2  18  10        0.01       52.45     21.08 o
   3  18  10       27.85       15.16     21.81 o
   1   1  11       11.19       19.94     11.84 o
   2   1  11      387.26      388.11     17.66 o
   3   1  11      326.52      330.40     17.77 o
   4   1  11      603.88      674.10     24.53 o
   5   1  11       24.45      -15.06     16.41 o
   6   1  11      932.66     1010.13     33.27 o
   7   1  11      271.49      202.57     21.92 o
   8   1  11       17.63       -8.31     18.07 o
   9   1  11        0.52       -5.30     18.59 o
  10   1  11       19.10        3.84     20.04 o
  11   1  11       23.56       -2.91     22.12 o
   0   2  11      417.90      426.79     17.67 o
   1   2  11       17.38       26.17     12.26 o
   2   2  11       80.86       66.16     13.71 o
   3   2  11       66.42       63.36     14.75 o
   4   2  11      151.25      165.16     16.62 o
   5   2  11        5.88       35.93     15.99 o
   6   2  11      100.32       76.03     18.59 o
   7   2  11        0.27       -8.00     18.28 o
   8   2  11      403.22      432.40     23.38 o
   9   2  11       34.18       12.36     19.73 o
  10   2  11       12.26       23.47     20.88 o
  11   2  11       11.53        7.27     21.29 o
   1   3  11        5.47       -6.96     13.09 o
   2   3  11      270.05      291.11     16.62 o
   3   3  11        1.40        7.69     13.92 o
   4   3  11       19.13       16.20     15.79 o
   5   3  11      880.46      840.58     28.80 o
   6   3  11      229.44      217.52     19.53 o
   7   3  11        0.06       24.30     17.76 o
   8   3  11        0.97       11.63     18.38 o
   9   3  11      178.56      252.20     22.64 o
  10   3  11        9.54       13.81     20.77 o
  11   3  11        0.84        8.83     21.19 o
   0   4  11     1238.89     1285.57     34.95 o
   1   4  11        9.32       31.37     13.29 o
   2   4  11      499.09      524.08     21.51 o
   3   4  11       54.55       91.92     15.27 o
   4   4  11        3.05        6.13     15.58 o
   5   4  11      331.02      277.29     19.43 o
   6   4  11      106.11      132.02     18.38 o
   7   4  11      146.76      162.25     18.70 o
   8   4  11       64.81       92.75     19.84 o
   9   4  11      125.65      140.95     20.98 o
  10   4  11        9.93       17.34     20.36 o
  11   4  11        0.23       40.61     21.39 o
   1   5  11      828.29      877.57     29.01 o
   2   5  11      410.08      399.11     19.85 o
   3   5  11       41.05       34.48     16.20 o
   4   5  11      802.51      762.04     27.23 o
   5   5  11       22.33       -3.32     16.93 o
   6   5  11       28.92       49.23     17.34 o
   7   5  11        8.77        4.47     17.45 o
   8   5  11        5.67       29.29     18.28 o
   9   5  11      119.34      146.35     21.71 o
  10   5  11        0.00       -1.35     19.94 o
  11   5  11        0.27      -21.91     21.91 o
   0   6  11       68.55       62.73     14.85 o
   1   6  11        6.09       34.90     14.64 o
   2   6  11      556.83      533.34     22.97 o
   3   6  11     1444.00     1445.31     39.22 o
   4   6  11       16.48       17.34     15.99 o
   5   6  11       23.39        5.19     16.62 o
   6   6  11       20.11       17.34     16.83 o
   7   6  11        0.37        0.52     17.76 o
   8   6  11       12.06       13.09     18.69 o
   9   6  11       12.28       33.23     19.73 o
  10   6  11        1.05        0.00     20.25 o
   1   7  11      429.51      413.76     21.40 o
   2   7  11        0.04      -15.68     15.68 o
   3   7  11      998.10      985.61     31.40 o
   4   7  11      200.45      160.91     18.49 o
   5   7  11      192.84      201.52     19.63 o
   6   7  11       12.15       -1.97     17.55 o
   7   7  11        1.81       22.85     17.55 o
   8   7  11       28.19       51.51     19.53 o
   9   7  11       12.07       11.11     19.32 o
  10   7  11       48.59       41.34     22.12 o
   0   8  11     1453.03     1467.65     39.84 o
   1   8  11        9.70       17.45     15.89 o
   2   8  11      406.86      375.29     21.72 o
   3   8  11      416.62      413.84     22.44 o
   4   8  11       16.73       61.38     17.24 o
   5   8  11       28.15       35.10     18.07 o
   6   8  11       26.66        7.17     18.49 o
   7   8  11        9.19       21.71     18.49 o
   8   8  11      114.30      105.32     20.77 o
   9   8  11       36.51       81.11     20.67 o
  10   8  11        1.13      -20.25     20.25 o
   1   9  11      181.67      165.89     18.80 o
   2   9  11       23.01       24.10     16.93 o
   3   9  11      216.37      249.20     20.46 o
   4   9  11        3.63        2.80     16.72 o
   5   9  11        5.54       43.10     18.49 o
   6   9  11       13.66       22.95     17.97 o
   7   9  11        5.57       31.88     18.17 o
   8   9  11        2.45       33.44     19.01 o
   9   9  11        7.23      -20.56     20.56 o
  10   9  11        2.93      -21.39     21.39 o
   0  10  11     2726.01     2768.48     64.88 o
   1  10  11      342.82      319.36     21.09 o
   2  10  11       66.76       74.99     18.38 o
   3  10  11      315.11      273.74     21.30 o
   4  10  11      125.07      107.09     18.38 o
   5  10  11       55.21       33.44     18.59 o
   6  10  11       25.80       13.40     18.49 o
   7  10  11        1.60      -19.42     19.42 o
   8  10  11        0.10       56.60     18.80 o
   9  10  11        1.24        5.82     21.60 o
   1  11  11      374.00      359.37     21.40 o
   2  11  11       29.02       26.80     17.66 o
   3  11  11       44.49       23.58     17.66 o
   4  11  11      189.80      197.36     19.94 o
   5  11  11       18.10       26.48     18.69 o
   6  11  11      110.96       92.34     20.05 o
   7  11  11       14.68        5.71     19.32 o
   8  11  11       20.28       22.64     19.32 o
   9  11  11       11.36       38.43     22.64 o
   0  12  11       47.39       17.66     17.45 o
   1  12  11        0.01       17.03     17.34 o
   2  12  11       15.48       41.65     18.49 o
   3  12  11       45.52       61.38     18.38 o
   4  12  11      115.87      121.21     20.36 o
   5  12  11       53.41       50.68     19.11 o
   6  12  11       16.76       42.69     19.01 o
   7  12  11       39.67       20.56     19.73 o
   8  12  11        0.97       39.67     20.56 o
   1  13  11        0.05        1.66     18.49 o
   2  13  11        1.93        4.47     18.38 o
   3  13  11        1.21      -18.38     18.38 o
   4  13  11      209.97      202.76     21.61 o
   5  13  11       38.65       45.08     19.21 o
   6  13  11        8.87        4.57     19.63 o
   7  13  11        3.65      -19.53     20.04 o
   8  13  11        2.51       36.25     21.81 o
   0  14  11       10.81       21.60     18.59 o
   1  14  11        0.22       27.94     18.17 o
   2  14  11      149.72      198.70     20.46 o
   3  14  11       25.22       56.81     18.69 o
   4  14  11        1.64        3.74     18.28 o
   5  14  11        8.07        4.57     19.42 o
   6  14  11       24.29       42.69     20.36 o
   7  14  11       70.41       91.09     21.91 o
   1  15  11       13.16       -3.22     19.21 o
   2  15  11       29.65       15.89     19.63 o
   3  15  11       36.69      -11.63     20.36 o
   4  15  11        1.06      -19.01     19.01 o
   5  15  11        0.10        3.43     19.63 o
   6  15  11        0.75       62.73     20.77 o
   0  16  11       19.17       42.79     20.56 o
   1  16  11        6.93       21.08     20.88 o
   2  16  11        0.85        9.55     20.36 o
   3  16  11       81.32      127.13     21.92 o
   4  16  11        2.78       22.74     20.04 o
   5  16  11        1.69       18.38     20.98 o
   1  17  11        4.40       -1.45     20.25 o
   2  17  11       22.02       41.65     21.29 o
   3  17  11       20.69        2.18     21.60 o
   4  17  11       62.98       48.30     23.58 o
   0  18  11        3.69      -20.77     20.77 o
   1  18  11       27.03      -21.50     21.50 o
   2  18  11        0.04      -17.97     21.50 o
   0   0  12     3582.25     3556.18     81.08 o
   1   0  12      163.15      201.84     15.17 o
   2   0  12      100.99      110.62     14.65 o
   3   0  12       86.08       92.23     14.96 o
   4   0  12     1795.69     1802.34     48.18 o
   5   0  12      663.28      759.31     26.50 o
   6   0  12        7.85        2.18     17.76 o
   7   0  12     1660.75     1563.12     46.70 o
   8   0  12        2.95       32.92     18.38 o
   9   0  12       86.62       84.03     20.46 o
  10   0  12       10.32      -20.25     20.25 o
  11   0  12       47.99       78.52     23.06 o
   1   1  12       67.40      107.60     14.75 o
   2   1  12      242.90      221.18     16.31 o
   3   1  12      263.91      229.39     16.93 o
   4   1  12      362.16      375.39     20.26 o
   5   1  12      227.49      183.35     19.01 o
   6   1  12      491.87      504.05     24.52 o
   7   1  12       78.28       35.73     20.15 o
   8   1  12        5.37       -8.10     18.80 o
   9   1  12        0.79       -6.65     20.04 o
  10   1  12       14.72       22.12     19.73 o
  11   1  12        0.00      -12.67     21.81 o
   0   2  12     1863.79     2059.59     50.39 o
   1   2  12     1297.75     1277.70     33.50 o
   2   2  12       79.72       72.08     14.65 o
   3   2  12      367.27      334.04     19.64 o
   4   2  12        0.05        5.50     15.06 o
   5   2  12      408.46      377.47     20.68 o
   6   2  12      197.22      173.47     20.15 o
   7   2  12      213.60      169.73     20.36 o
   8   2  12       64.68       69.17     18.70 o
   9   2  12       90.59      115.70     21.29 o
  10   2  12       14.69       -6.75     20.67 o
  11   2  12       57.85       52.24     23.37 o
   1   3  12      419.18      389.25     19.22 o
   2   3  12      719.43      736.99     26.51 o
   3   3  12      782.34      777.24     28.17 o
   4   3  12      235.73      198.00     17.87 o
   5   3  12       21.19       40.92     16.72 o
   6   3  12      315.73      270.42     20.88 o
   7   3  12        0.07       -7.48     17.66 o
   8   3  12      280.93      276.74     22.65 o
   9   3  12       29.11       43.93     19.73 o
  10   3  12      106.93      115.71     22.64 o
  11   3  12        2.43      -19.63     22.12 o
   0   4  12      520.57      556.51     23.07 o
   1   4  12      331.10      376.94     18.70 o
   2   4  12      439.47      435.49     20.78 o
   3   4  12       63.23       79.14     15.79 o
   4   4  12        4.82       20.88     15.58 o
   5   4  12       57.29       53.80     17.35 o
   6   4  12       11.34       55.25     17.45 o
   7   4  12       63.76      104.07     18.90 o
   8   4  12       36.23       13.50     19.32 o
   9   4  12       74.87       41.54     20.77 o
  10   4  12       11.65        5.50     20.98 o
  11   4  12        8.56      -12.15     21.60 o
   1   5  12      283.61      241.03     18.60 o
   2   5  12      577.14      567.95     23.80 o
   3   5  12       12.65       38.84     16.51 o
   4   5  12       56.79       62.42     17.14 o
   5   5  12        6.75       53.38     17.14 o
   6   5  12       78.04      102.31     17.66 o
   7   5  12       74.39       84.86     18.90 o
   8   5  12       38.00       28.67     19.11 o
   9   5  12       12.51       24.41     20.04 o
  10   5  12       28.79       -6.96     20.77 o
   0   6  12       52.56       68.55     15.68 o
   1   6  12      163.35      128.18     17.66 o
   2   6  12      697.55      681.41     25.05 o
   3   6  12      356.92      379.22     21.82 o
   4   6  12      157.81      172.22     18.28 o
   5   6  12      138.84      102.00     19.11 o
   6   6  12      100.76       97.43     18.07 o
   7   6  12        4.27       20.36     17.97 o
   8   6  12       68.88       25.34     19.73 o
   9   6  12       96.82      104.90     22.12 o
  10   6  12       20.42       24.30     20.88 o
   1   7  12      452.65      396.41     20.37 o
   2   7  12        1.60       30.43     16.82 o
   3   7  12      384.32      365.51     20.88 o
   4   7  12       89.99      107.60     17.76 o
   5   7  12      107.44       81.74     18.59 o
   6   7  12       29.54       48.19     17.24 o
   7   7  12        5.11       30.43     18.59 o
   8   7  12        2.99       -9.66     18.90 o
   9   7  12        2.57      -19.94     19.94 o
  10   7  12       32.73       45.49     22.12 o
   0   8  12      238.95      229.37     19.32 o
   1   8  12        5.95       -1.25     16.82 o
   2   8  12      194.41      192.90     19.32 o
   3   8  12     1374.90     1304.54     39.10 o
   4   8  12       21.72       38.32     17.34 o
   5   8  12       67.52       48.19     17.86 o
   6   8  12        7.14       42.17     18.07 o
   7   8  12       60.59       42.17     18.90 o
   8   8  12        8.81      -11.32     19.42 o
   9   8  12        0.25       15.37     19.73 o
  10   8  12       15.89      -22.54     22.54 o
   1   9  12       69.25       44.77     18.28 o
   2   9  12      280.40      256.39     20.05 o
   3   9  12       15.99       14.02     17.97 o
   4   9  12      116.07       92.34     18.59 o
   5   9  12      140.60      103.45     19.01 o
   6   9  12        0.20       15.47     18.17 o
   7   9  12        9.50       -2.39     18.69 o
   8   9  12        1.91       -5.92     19.84 o
   9   9  12        1.64       55.46     20.56 o
   0  10  12     6059.06     6100.79    130.68 o
   1  10  12       53.29       71.77     18.49 o
   2  10  12       20.43       15.16     17.76 o
   3  10  12        0.00        2.91     17.66 o
   4  10  12        2.54      -10.28     16.93 o
   5  10  12        0.42       -4.36     17.97 o
   6  10  12       62.87       90.05     19.73 o
   7  10  12      107.91       97.63     20.88 o
   8  10  12       11.18        6.13     19.94 o
   9  10  12        9.31       74.67     21.39 o
   1  11  12        0.17      -17.14     17.14 o
   2  11  12      139.56      113.11     19.11 o
   3  11  12      111.26      134.40     19.84 o
   4  11  12       82.96      125.47     19.11 o
   5  11  12       26.18       22.95     18.18 o
   6  11  12        4.74       14.02     18.90 o
   7  11  12        9.01       17.03     19.11 o
   8  11  12        1.20        2.80     20.25 o
   0  12  12       38.61       10.59     17.14 o
   1  12  12       44.12       10.80     18.69 o
   2  12  12      134.40      126.51     19.73 o
   3  12  12      162.45      208.99     20.25 o
   4  12  12       38.09       38.12     18.49 o
   5  12  12        4.27      -19.94     19.94 o
   6  12  12        9.46       38.95     19.32 o
   7  12  12        4.20       -4.15     20.46 o
   8  12  12        2.84      -17.86     20.88 o
   1  13  12        0.86      -18.17     18.17 o
   2  13  12        3.70       25.55     18.69 o
   3  13  12        4.70       41.13     18.07 o
   4  13  12        1.01      -13.40     19.01 o
   5  13  12       18.76       -3.22     20.04 o
   6  13  12        5.69       -8.72     19.42 o
   7  13  12        0.51       15.06     19.84 o
   0  14  12        1.65      -18.28     18.28 o
   1  14  12       12.77       -5.50     19.01 o
   2  14  12       53.44       90.26     20.15 o
   3  14  12       38.52       61.90     19.84 o
   4  14  12        0.14       19.42     19.73 o
   5  14  12       14.04       49.23     20.04 o
   6  14  12        9.99       24.09     20.25 o
   7  14  12        1.18       -6.13     21.50 o
   1  15  12       51.10       36.87     20.46 o
   2  15  12      138.25      169.41     20.67 o
   3  15  12        3.53        1.35     19.73 o
   4  15  12        6.17       26.07     20.04 o
   5  15  12        0.27      -20.88     20.88 o
   6  15  12        6.44       42.69     21.08 o
   0  16  12       20.81       17.24     18.28 o
   1  16  12        1.21      -19.84     19.84 o
   2  16  12        2.79       40.30     20.04 o
   3  16  12       47.64       75.30     21.81 o
   4  16  12       18.09       18.28     22.43 o
   5  16  12        8.08        6.02     21.81 o
   1  17  12        0.59        1.45     20.67 o
   2  17  12        6.77      -14.33     21.81 o
   3  17  12        1.58        1.45     21.60 o
   1   1  13     2958.15     2944.59     68.48 o
   2   1  13      535.70      590.38     22.45 o
   3   1  13       49.02       44.14     15.68 o
   4   1  13      175.05      219.80     18.07 o
   5   1  13      556.65      549.92     25.87 o
   6   1  13     1017.25     1041.95     33.68 o
   7   1  13      799.71      756.81     29.52 o
   8   1  13        1.53       20.36     18.17 o
   9   1  13      103.29       98.15     20.67 o
  10   1  13        0.24      -17.97     20.56 o
  11   1  13       39.74       26.80     23.16 o
   0   2  13       62.85       81.33     15.48 o
   1   2  13        0.39       16.31     14.96 o
   2   2  13        9.78       23.89     15.58 o
   3   2  13       64.21       37.08     16.20 o
   4   2  13       70.18       44.25     17.45 o
   5   2  13       69.37       56.40     17.76 o
   6   2  13       43.61       43.41     18.59 o
   7   2  13       24.41       28.46     18.69 o
   8   2  13       62.77       36.97     19.42 o
   9   2  13       89.04       85.17     21.29 o
  10   2  13        1.55       41.85     21.29 o
   1   3  13       12.72       47.88     15.47 o
   2   3  13        0.99      -15.68     15.68 o
   3   3  13      238.14      221.06     18.49 o
   4   3  13       98.30      140.22     17.45 o
   5   3  13       13.16       -2.60     16.82 o
   6   3  13      529.13      463.74     25.04 o
   7   3  13       19.28        8.31     18.28 o
   8   3  13       12.73       36.77     19.42 o
   9   3  13       95.26       82.26     21.50 o
  10   3  13        4.73       12.67     21.29 o
   0   4  13       75.71       72.91     15.89 o
   1   4  13       20.57       28.77     15.79 o
   2   4  13      253.88      251.30     19.01 o
   3   4  13      577.42      527.09     22.45 o
   4   4  13      186.17      149.17     18.18 o
   5   4  13      110.17      123.81     18.90 o
   6   4  13       95.00      104.70     19.01 o
   7   4  13        0.43       33.96     17.34 o
   8   4  13      188.03      181.05     21.50 o
   9   4  13        0.58       -9.14     19.32 o
  10   4  13        6.72        7.79     20.88 o
   1   5  13       18.87        8.41     15.99 o
   2   5  13       49.22       61.28     16.62 o
   3   5  13       35.12       51.31     17.34 o
   4   5  13      139.97      114.36     18.59 o
   5   5  13        7.80      -16.72     17.24 o
   6   5  13        0.72       21.39     17.24 o
   7   5  13        0.01       14.12     18.49 o
   8   5  13        0.10       -2.39     18.59 o
   9   5  13        5.81       23.26     19.94 o
  10   5  13        3.33       45.59     21.50 o
   0   6  13       20.48       22.95     15.99 o
   1   6  13       39.02       21.08     16.72 o
   2   6  13       32.33       53.90     17.34 o
   3   6  13      145.85      147.08     18.80 o
   4   6  13      476.03      504.14     24.00 o
   5   6  13      132.53      105.95     19.53 o
   6   6  13        1.48      -17.24     17.24 o
   7   6  13        1.93       11.22     18.38 o
   8   6  13        8.53        2.49     18.28 o
   9   6  13        2.47      -12.98     19.94 o
  10   6  13        0.83      -22.43     22.43 o
   1   7  13      312.06      349.69     20.47 o
   2   7  13       18.12       20.04     17.24 o
   3   7  13      715.54      700.59     28.16 o
   4   7  13      389.49      376.10     22.34 o
   5   7  13       39.60       29.50     17.66 o
   6   7  13      384.56      326.42     23.06 o
   7   7  13       52.82       53.70     19.53 o
   8   7  13        0.64      -10.70     18.49 o
   9   7  13       10.01       10.49     20.98 o
  10   7  13        0.08      -22.33     22.33 o
   0   8  13       60.12       46.53     18.28 o
   1   8  13     1539.91     1557.01     43.58 o
   2   8  13       42.67       72.70     17.45 o
   3   8  13       18.08       20.56     17.55 o
   4   8  13        3.07       -8.72     17.34 o
   5   8  13      127.74      152.17     19.84 o
   6   8  13        0.38      -18.38     18.38 o
   7   8  13        2.39       47.46     19.32 o
   8   8  13        9.02        0.62     19.94 o
   9   8  13       82.92       99.40     22.85 o
   1   9  13      436.32      401.57     23.27 o
   2   9  13       93.62       65.95     17.97 o
   3   9  13      125.53      110.83     19.22 o
   4   9  13      366.01      347.72     22.13 o
   5   9  13       12.24       17.34     18.28 o
   6   9  13      380.56      360.49     24.73 o
   7   9  13       15.59       33.13     19.53 o
   8   9  13        2.22       -9.45     19.94 o
   9   9  13       31.71        0.00     22.02 o
   0  10  13      271.69      299.29     22.44 o
   1  10  13     1056.26      948.61     33.99 o
   2  10  13      212.78      195.60     20.36 o
   3  10  13       30.18       14.44     17.97 o
   4  10  13       35.08       14.54     17.76 o
   5  10  13       12.29       55.04     18.80 o
   6  10  13      176.20      213.14     21.50 o
   7  10  13        6.02       32.40     19.63 o
   8  10  13        1.72       25.24     19.73 o
   9  10  13        5.32        3.84     22.43 o
   1  11  13      404.13      389.70     22.65 o
   2  11  13       67.77       62.94     18.90 o
   3  11  13       33.33       90.77     18.59 o
   4  11  13       11.98      -19.11     19.11 o
   5  11  13        4.14      -18.80     18.80 o
   6  11  13       52.37       40.51     20.15 o
   7  11  13        9.84      -19.11     19.11 o
   8  11  13        1.63       20.46     21.19 o
   0  12  13        1.52       -2.18     17.76 o
   1  12  13        0.30        6.23     18.17 o
   2  12  13       10.62      -17.76     17.76 o
   3  12  13        3.85      -18.28     18.28 o
   4  12  13        8.27      -19.21     19.32 o
   5  12  13        0.08        3.74     19.21 o
   6  12  13       16.89       28.46     19.94 o
   7  12  13        1.24       17.03     21.08 o
   8  12  13        0.01       76.44     21.50 o
   1  13  13       12.13        8.41     18.69 o
   2  13  13       18.78       32.61     18.18 o
   3  13  13        5.60        9.76     18.80 o
   4  13  13       84.01       86.21     20.25 o
   5  13  13        1.82      -19.84     19.84 o
   6  13  13        0.32       26.48     20.25 o
   7  13  13       13.87       -3.01     21.39 o
   0  14  13      148.88      199.32     22.23 o
   1  14  13       73.09       76.96     21.40 o
   2  14  13        0.48       -3.84     19.84 o
   3  14  13        8.90      -19.42     19.42 o
   4  14  13       17.62       20.15     20.46 o
   5  14  13        0.01       20.98     20.15 o
   6  14  13        0.29        9.55     21.08 o
   1  15  13        0.27      -17.76     20.25 o
   2  15  13        1.64       30.74     18.90 o
   3  15  13        0.10      -19.94     19.94 o
   4  15  13       10.97       34.79     20.15 o
   5  15  13       46.09       78.10     21.71 o
   0  16  13       13.46       44.87     19.84 o
   1  16  13       27.11      107.49     21.19 o
   2  16  13       19.46       26.28     21.91 o
   3  16  13        4.47       -0.73     21.71 o
   4  16  13       49.78       14.33     22.64 o
   1  17  13      125.77      148.94     24.93 o
   2  17  13        0.99       12.36     21.60 o
   0   0  14     2003.27     1989.58     49.65 o
   1   0  14       14.03       -8.52     15.58 o
   2   0  14       49.30       44.04     16.51 o
   3   0  14      284.45      265.43     19.53 o
   4   0  14      762.83      791.58     29.93 o
   5   0  14      770.33      868.05     31.91 o
   6   0  14      386.33      446.64     24.10 o
   7   0  14     1261.14     1342.96     41.28 o
   8   0  14      129.93       99.92     20.15 o
   9   0  14       32.73       79.66     20.88 o
  10   0  14       91.71      100.85     22.75 o
   1   1  14       28.96       90.25     16.62 o
   2   1  14        7.30        3.43     15.68 o
   3   1  14       59.46       83.82     17.14 o
   4   1  14        3.08       21.39     17.55 o
   5   1  14        3.23       -4.05     17.86 o
   6   1  14      486.29      541.64     26.08 o
   7   1  14       99.06      125.99     20.67 o
   8   1  14        6.73       63.04     18.80 o
   9   1  14       53.56       38.64     21.29 o
  10   1  14        1.53      -21.71     21.71 o
   0   2  14     2504.08     2659.71     61.76 o
   1   2  14       51.79      114.14     17.24 o
   2   2  14        5.15        3.53     16.10 o
   3   2  14      826.04      779.60     28.59 o
   4   2  14       38.15       26.59     17.66 o
   5   2  14       25.88       38.43     17.97 o
   6   2  14        0.08       17.24     18.49 o
   7   2  14       17.29       30.43     18.28 o
   8   2  14        0.13       17.76     18.90 o
   9   2  14       76.63      125.47     21.81 o
  10   2  14       63.98        0.73     22.43 o
   1   3  14      198.19      182.93     18.07 o
   2   3  14      201.77      151.66     18.39 o
   3   3  14      248.62      148.14     19.32 o
   4   3  14        0.17      -17.24     17.24 o
   5   3  14        2.90       16.31     17.45 o
   6   3  14      150.77      140.43     20.05 o
   7   3  14        6.22      -17.97     17.97 o
   8   3  14       87.88       60.55     20.25 o
   9   3  14      177.26      182.19     23.79 o
  10   3  14       23.12       32.72     21.81 o
   0   4  14        0.05        6.96     15.68 o
   1   4  14        4.66        6.02     16.31 o
   2   4  14       12.27      -11.32     16.41 o
   3   4  14       31.46       53.07     16.93 o
   4   4  14        5.51       14.44     17.34 o
   5   4  14      855.47      873.81     32.22 o
   6   4  14        6.62       11.22     17.55 o
   7   4  14        2.24       16.72     18.17 o
   8   4  14       19.22        6.65     19.21 o
   9   4  14        3.94      -20.46     20.46 o
  10   4  14        0.36       16.20     22.23 o
   1   5  14       26.59       20.88     16.83 o
   2   5  14       16.48       15.06     17.55 o
   3   5  14       41.72       46.01     17.97 o
   4   5  14       29.60       27.11     17.66 o
   5   5  14       51.82       64.50     18.18 o
   6   5  14        0.56      -13.61     18.07 o
   7   5  14        0.73       18.80     17.86 o
   8   5  14        5.63       19.84     19.42 o
   9   5  14       35.54       37.91     20.77 o
  10   5  14      173.24      179.49     24.93 o
   0   6  14      990.29      912.89     29.01 o
   1   6  14       53.44       49.02     17.55 o
   2   6  14      140.73      138.25     18.59 o
   3   6  14      121.86       97.74     19.32 o
   4   6  14      163.13      124.34     19.53 o
   5   6  14       43.60       33.55     18.28 o
   6   6  14       31.36       36.66     18.69 o
   7   6  14       11.87       32.09     18.59 o
   8   6  14       29.37       75.71     20.15 o
   9   6  14       22.56        0.00     21.08 o
  10   6  14       53.27       81.63     23.16 o
   1   7  14       95.17       49.86     18.70 o
   2   7  14        3.28       -1.35     17.14 o
   3   7  14       11.92      -13.19     17.55 o
   4   7  14      587.38      537.64     25.04 o
   5   7  14      345.23      297.01     22.23 o
   6   7  14        5.14        9.55     18.90 o
   7   7  14        3.15       22.85     18.90 o
   8   7  14       15.68       44.45     20.15 o
   9   7  14       10.53        7.27     21.50 o
   0   8  14     2645.72     2731.37     65.70 o
   1   8  14        0.29        5.61     18.49 o
   2   8  14       81.52       54.84     18.70 o
   3   8  14        2.25      -17.55     17.55 o
   4   8  14      175.64      187.59     19.53 o
   5   8  14       75.55       92.96     19.94 o
   6   8  14       70.81       60.55     19.42 o
   7   8  14       31.02       40.71     18.80 o
   8   8  14        4.50       34.58     19.94 o
   9   8  14        0.75      -20.67     20.67 o
   1   9  14      480.39      526.99     24.94 o
   2   9  14       76.21       84.13     19.11 o
   3   9  14       76.52       92.33     18.49 o
   4   9  14      400.44      391.98     23.06 o
   5   9  14      277.22      267.08     22.23 o
   6   9  14       48.39       42.17     20.77 o
   7   9  14        0.03      -19.84     19.84 o
   8   9  14        2.78      -10.49     20.56 o
   9   9  14        0.16      -21.08     21.08 o
   0  10  14       46.71       51.41     19.11 o
   1  10  14        0.42       31.88     17.76 o
   2  10  14       47.11       63.56     18.49 o
   3  10  14        5.43        1.04     17.66 o
   4  10  14        0.08       39.57     17.76 o
   5  10  14        3.14      -19.32     19.32 o
   6  10  14       15.27       31.47     19.84 o
   7  10  14        4.53      -19.21     19.21 o
   8  10  14        4.64       26.17     20.88 o
   1  11  14      452.54      474.91     24.31 o
   2  11  14       57.47       84.54     18.38 o
   3  11  14       52.37       32.61     18.59 o
   4  11  14      154.36      191.95     20.77 o
   5  11  14      131.24      153.41     21.60 o
   6  11  14        1.95       15.79     20.04 o
   7  11  14        0.12        4.26     19.84 o
   8  11  14        3.35       20.36     21.39 o
   0  12  14        0.45       -9.24     17.97 o
   1  12  14       68.57       41.86     19.63 o
   2  12  14       37.56       40.92     18.38 o
   3  12  14        0.25       15.06     18.49 o
   4  12  14        4.41       17.55     18.59 o
   5  12  14       10.45        7.79     19.63 o
   6  12  14        2.66      -20.04     20.04 o
   7  12  14       12.28       30.01     21.60 o
   1  13  14       73.78       91.40     20.56 o
   2  13  14        4.22       16.41     19.53 o
   3  13  14        1.80      -19.01     19.01 o
   4  13  14       18.43       19.73     20.25 o
   5  13  14        3.28        3.43     20.25 o
   6  13  14        4.87      -20.04     20.04 o
   0  14  14      109.38      127.55     21.29 o
   1  14  14       26.36       20.04     19.63 o
   2  14  14        0.22        6.02     19.21 o
   3  14  14        0.19      -19.53     19.53 o
   4  14  14        2.47      -18.80     20.15 o
   5  14  14       13.13       13.71     21.19 o
   1  15  14       33.07       14.12     20.98 o
   2  15  14        4.69      -14.12     19.73 o
   3  15  14       10.82       27.83     20.77 o
   4  15  14        2.45      -18.38     21.50 o
   0  16  14       48.20       70.11     20.98 o
   1  16  14       30.84       59.41     21.91 o
   2  16  14        0.38      -12.05     20.36 o
   3  16  14        7.57       36.04     21.81 o
   1   1  15       13.73       27.52     15.79 o
   2   1  15        2.53       -4.99     16.72 o
   3   1  15        2.67        3.84     17.24 o
   4   1  15       70.80       65.54     19.01 o
   5   1  15      196.95      233.10     20.78 o
   6   1  15      206.26      247.95     21.92 o
   7   1  15       83.68       75.20     20.56 o
   8   1  15       16.06       -3.74     19.21 o
   9   1  15        7.52       23.16     20.36 o
  10   1  15      145.96      145.52     24.82 o
   0   2  15      662.17      694.67     25.57 o
   1   2  15       97.99       86.73     17.97 o
   2   2  15        1.32       20.67     16.51 o
   3   2  15      309.93      324.96     20.88 o
   4   2  15      769.54      689.18     28.17 o
   5   2  15      651.13      671.83     27.85 o
   6   2  15       34.98       52.55     18.59 o
   7   2  15       32.26        9.14     19.53 o
   8   2  15       16.09       12.36     19.01 o
   9   2  15        3.80        8.20     20.36 o
  10   2  15       41.63       74.78     22.23 o
   1   3  15        3.13      -15.79     15.79 o
   2   3  15      194.75      186.98     19.22 o
   3   3  15       66.12       59.62     18.38 o
   4   3  15      160.40      174.19     20.15 o
   5   3  15      128.78       99.09     19.42 o
   6   3  15       66.61       50.06     19.21 o
   7   3  15       28.73       36.66     19.11 o
   8   3  15       72.08       87.04     20.15 o
   9   3  15       16.79       22.85     20.88 o
  10   3  15        5.64       44.45     22.33 o
   0   4  15       27.03       39.99     16.93 o
   1   4  15      274.05      319.97     20.67 o
   2   4  15      404.37      428.58     22.96 o
   3   4  15      430.42      377.57     22.44 o
   4   4  15        8.05       36.87     17.34 o
   5   4  15      372.57      312.92     22.13 o
   6   4  15       22.02       18.80     18.18 o
   7   4  15       17.92       19.21     19.53 o
   8   4  15       35.41       36.25     20.04 o
   9   4  15        1.33       11.22     20.67 o
  10   4  15       16.01       30.43     22.33 o
   1   5  15        0.52      -13.19     17.14 o
   2   5  15        5.39       25.96     17.24 o
   3   5  15        5.00       50.06     17.55 o
   4   5  15      163.29      203.49     19.84 o
   5   5  15       17.97       -5.71     17.76 o
   6   5  15        8.25       -1.14     18.28 o
   7   5  15       34.20       51.83     19.53 o
   8   5  15        0.45        6.44     18.80 o
   9   5  15        6.50       -8.62     21.19 o
   0   6  15       10.36      -17.55     17.55 o
   1   6  15      226.10      242.77     20.78 o
   2   6  15       97.96       70.32     19.01 o
   3   6  15       73.29       72.70     18.59 o
   4   6  15      210.22      170.98     19.74 o
   5   6  15      171.95      139.29     20.46 o
   6   6  15       47.43       39.05     19.01 o
   7   6  15        7.21       19.53     19.21 o
   8   6  15        0.19        9.24     19.63 o
   9   6  15        1.46       44.04     21.19 o
   1   7  15      300.03      289.22     21.19 o
   2   7  15      491.96      385.90     23.07 o
   3   7  15       29.35       57.02     17.76 o
   4   7  15        7.84       11.32     18.28 o
   5   7  15        0.19       28.77     18.69 o
   6   7  15        3.82      -19.42     19.42 o
   7   7  15       14.12      -19.53     19.53 o
   8   7  15       13.60       36.04     20.36 o
   9   7  15        0.00        6.02     20.56 o
   0   8  15     4097.48     4119.21     86.73 o
   1   8  15       83.40       72.39     19.94 o
   2   8  15       32.66       56.08     18.28 o
   3   8  15      226.23      250.24     20.78 o
   4   8  15       20.56      -13.50     17.97 o
   5   8  15       56.15       60.86     20.36 o
   6   8  15      140.21      162.66     21.81 o
   7   8  15       14.09        5.92     20.04 o
   8   8  15       31.52       16.93     21.29 o
   9   8  15        2.92       25.44     21.29 o
   1   9  15       77.01       85.79     19.73 o
   2   9  15       49.38       80.91     18.69 o
   3   9  15       52.68       22.43     18.69 o
   4   9  15        9.74        7.89     18.80 o
   5   9  15        0.06       35.52     19.42 o
   6   9  15        1.02      -11.32     19.53 o
   7   9  15        3.22       43.20     19.73 o
   8   9  15        8.31      -13.81     20.67 o
   0  10  15      539.26      647.74     26.91 o
   1  10  15       91.98       34.07     19.42 o
   2  10  15       31.39       48.61     18.90 o
   3  10  15      103.58       81.53     20.05 o
   4  10  15        1.32        7.69     18.59 o
   5  10  15      148.86       97.84     21.71 o
   6  10  15       21.96        7.89     20.67 o
   7  10  15        9.79       28.66     20.25 o
   8  10  15       58.48       57.95     22.85 o
   1  11  15       80.60       75.40     19.42 o
   2  11  15       88.05      100.44     19.94 o
   3  11  15        1.52        7.79     18.69 o
   4  11  15       38.67       44.76     18.90 o
   5  11  15        5.25       13.61     19.73 o
   6  11  15        1.95      -19.84     19.84 o
   7  11  15        2.56      -20.25     20.25 o
   0  12  15       55.88       76.03     20.56 o
   1  12  15       40.01       42.06     19.53 o
   2  12  15       26.04       -4.36     19.53 o
   3  12  15        2.17       13.19     19.42 o
   4  12  15       57.37       10.49     20.77 o
   5  12  15       33.03       65.74     20.56 o
   6  12  15       63.17       62.01     21.71 o
   7  12  15        5.99      -21.19     21.19 o
   1  13  15        6.38       -3.22     18.69 o
   2  13  15       57.60       22.95     19.32 o
   3  13  15        5.79        8.62     19.84 o
   4  13  15       49.79       45.18     20.98 o
   5  13  15        0.00       38.43     20.98 o
   6  13  15       60.87       69.38     22.64 o
   0  14  15        4.36       12.26     19.21 o
   1  14  15        4.39       41.65     20.46 o
   2  14  15        4.32      -19.53     19.53 o
   3  14  15        0.64      -20.04     20.04 o
   4  14  15       48.30       58.47     21.81 o
   5  14  15       16.07       14.96     21.50 o
   1  15  15        3.20      -21.29     21.29 o
   2  15  15        0.76       -9.55     20.77 o
   3  15  15       10.81       -4.47     21.81 o
   4  15  15       24.47       46.42     22.33 o
   0  16  15       25.38       59.61     22.85 o
   1  16  15        0.44        7.79     22.23 o
   2  16  15        8.05       21.91     21.91 o
   0   0  16       32.83       50.48     16.93 o
   1   0  16      709.56      786.03     27.23 o
   2   0  16      192.91      190.82     20.15 o
   3   0  16        2.54       -2.80     17.66 o
   4   0  16     1276.36     1346.63     38.58 o
   5   0  16      419.35      420.15     23.27 o
   6   0  16      291.01      300.11     22.85 o
   7   0  16      171.51      147.70     21.50 o
   8   0  16       13.16       19.94     20.36 o
   9   0  16       20.37      -19.84     21.60 o
   1   1  16       11.28       27.11     17.14 o
   2   1  16      127.57      125.68     18.18 o
   3   1  16        0.61       52.45     16.93 o
   4   1  16       10.26       16.31     18.49 o
   5   1  16       29.51       29.60     18.49 o
   6   1  16      150.57      193.20     21.71 o
   7   1  16       82.08       60.66     21.50 o
   8   1  16        5.71       10.28     19.94 o
   9   1  16       17.38      -20.98     20.98 o
   0   2  16       56.92       34.27     17.03 o
   1   2  16       64.37       79.97     17.55 o
   2   2  16       14.99       16.41     18.07 o
   3   2  16      634.48      653.03     25.88 o
   4   2  16      271.70      258.87     21.71 o
   5   2  16        7.56       38.12     17.45 o
   6   2  16      101.40       81.74     20.25 o
   7   2  16        1.03        2.39     19.42 o
   8   2  16        7.65       47.98     19.32 o
   9   2  16        6.00       12.88     20.88 o
   1   3  16       24.14       30.22     17.97 o
   2   3  16       30.72       -4.15     18.69 o
   3   3  16      187.35      237.56     20.26 o
   4   3  16       61.68       48.82     18.38 o
   5   3  16      112.78      127.44     19.42 o
   6   3  16      210.19      200.06     21.29 o
   7   3  16        3.08        6.02     19.32 o
   8   3  16       19.60       26.17     19.94 o
   9   3  16       18.02       57.02     21.91 o
   0   4  16      279.97      341.88     22.02 o
   1   4  16       74.53       87.25     18.07 o
   2   4  16      121.83      120.18     19.11 o
   3   4  16        0.01        2.39     17.24 o
   4   4  16       25.63       41.75     17.86 o
   5   4  16       33.56       69.79     19.21 o
   6   4  16      110.53       80.50     20.05 o
   7   4  16       22.44      -11.63     19.53 o
   8   4  16        0.07        0.62     19.11 o
   9   4  16       14.30      -20.88     20.88 o
   1   5  16      159.25      209.09     20.57 o
   2   5  16       71.38       71.87     18.28 o
   3   5  16       33.36        4.47     18.18 o
   4   5  16       98.93       97.74     19.53 o
   5   5  16      136.54      185.72     20.77 o
   6   5  16       13.27       13.92     18.90 o
   7   5  16        0.01      -19.32     19.32 o
   8   5  16        0.42       37.18     19.84 o
   9   5  16       66.93       46.11     23.26 o
   0   6  16      155.91      152.90     20.67 o
   1   6  16      555.93      530.88     24.94 o
   2   6  16        5.52       -9.87     17.86 o
   3   6  16       11.17       46.53     18.59 o
   4   6  16      219.53      194.25     20.15 o
   5   6  16      139.89      138.98     20.57 o
   6   6  16        3.51       48.50     19.11 o
   7   6  16        4.46      -12.77     19.21 o
   8   6  16       10.76       22.12     19.53 o
   9   6  16        0.36       -8.41     21.08 o
   1   7  16       17.29       12.46     18.59 o
   2   7  16       16.07       24.61     18.28 o
   3   7  16       26.95      -11.63     18.69 o
   4   7  16      157.93      144.38     20.67 o
   5   7  16       44.09       60.55     19.32 o
   6   7  16       26.83       13.61     19.63 o
   7   7  16        2.47       17.03     19.84 o
   8   7  16        2.78      -16.31     20.88 o
   0   8  16       30.48       11.94     20.15 o
   1   8  16     1269.71     1319.82     40.34 o
   2   8  16       26.59        1.04     18.07 o
   3   8  16        6.30      -18.69     18.69 o
   4   8  16       12.17        2.28     18.18 o
   5   8  16        1.77       14.44     18.59 o
   6   8  16        1.94       -7.06     19.94 o
   7   8  16        3.36       40.82     19.73 o
   8   8  16       28.15       13.92     21.50 o
   1   9  16       33.71       24.61     19.42 o
   2   9  16       52.85       63.25     19.32 o
   3   9  16       61.80       69.69     19.63 o
   4   9  16      105.89       73.33     20.15 o
   5   9  16        0.86       11.94     20.15 o
   6   9  16       80.93       33.76     20.67 o
   7   9  16        0.40      -21.50     21.50 o
   8   9  16        0.34      -11.32     20.98 o
   0  10  16      178.29      205.98     21.92 o
   1  10  16       74.17       79.87     20.36 o
   2  10  16      193.81      217.09     21.71 o
   3  10  16        1.84       11.42     18.90 o
   4  10  16       91.23      133.47     20.36 o
   5  10  16       10.89       58.26     20.25 o
   6  10  16       43.36       23.89     20.98 o
   7  10  16        6.88        5.09     21.71 o
   1  11  16        1.54       16.82     18.69 o
   2  11  16       65.97      110.92     20.46 o
   3  11  16        2.71       11.94     18.69 o
   4  11  16       70.15       47.46     20.67 o
   5  11  16        2.46      -19.94     19.94 o
   6  11  16        0.05      -19.94     19.94 o
   7  11  16        6.18      -17.34     21.29 o
   0  12  16       36.29       55.46     19.94 o
   1  12  16        3.53        7.79     19.84 o
   2  12  16        2.11      -14.96     19.01 o
   3  12  16        3.24       31.57     19.42 o
   4  12  16        3.65      -19.63     19.63 o
   5  12  16        0.14      -19.73     20.46 o
   6  12  16        5.19       16.31     21.50 o
   1  13  16        4.79       70.31     20.88 o
   2  13  16       14.03      -20.56     20.56 o
   3  13  16       91.50       92.65     21.81 o
   4  13  16        4.29       10.70     20.56 o
   5  13  16       18.19        2.18     22.02 o
   0  14  16       15.51       -1.45     20.36 o
   1  14  16       18.82       74.57     21.19 o
   2  14  16        0.20       14.44     20.77 o
   3  14  16       49.00       46.63     22.12 o
   4  14  16       20.65      -22.33     22.33 o
   1  15  16       92.74       87.14     23.37 o
   2  15  16        4.01        3.84     21.19 o
   1   1  17      572.62      531.83     25.67 o
   2   1  17       40.64       68.24     18.49 o
   3   1  17       74.66       50.27     18.38 o
   4   1  17       49.59       80.18     18.59 o
   5   1  17        0.15      -11.42     18.49 o
   6   1  17        0.87      -18.80     18.80 o
   7   1  17       19.81       -0.62     20.25 o
   8   1  17       12.72      -19.94     19.94 o
   9   1  17       55.34       56.92     22.75 o
   0   2  17      128.44      105.95     18.90 o
   1   2  17        1.44      -17.76     17.76 o
   2   2  17      214.45      193.00     21.29 o
   3   2  17       74.20       88.70     18.80 o
   4   2  17       13.82       28.66     18.28 o
   5   2  17      185.05      226.34     21.50 o
   6   2  17      120.31      150.09     21.08 o
   7   2  17       48.71       60.34     20.05 o
   8   2  17       22.85       77.27     20.56 o
   9   2  17       42.07       54.42     22.33 o
   1   3  17       18.38       18.38     18.18 o
   2   3  17        6.43       -3.43     17.97 o
   3   3  17        3.08       19.32     18.17 o
   4   3  17        9.94       30.12     18.28 o
   5   3  17       67.67       90.78     19.84 o
   6   3  17       38.80       52.76     19.53 o
   7   3  17        4.17       30.95     19.01 o
   8   3  17        1.57      -20.46     20.46 o
   9   3  17        2.32      -21.81     21.81 o
   0   4  17        6.53      -17.86     17.86 o
   1   4  17      203.26      209.31     20.78 o
   2   4  17       83.72       76.76     18.80 o
   3   4  17      134.49      129.94     19.94 o
   4   4  17        2.10       18.49     17.97 o
   5   4  17      386.77      398.83     24.93 o
   6   4  17        2.13       12.57     19.42 o
   7   4  17        5.81       30.12     19.21 o
   8   4  17       25.40       12.46     20.46 o
   9   4  17        0.27       22.85     21.29 o
   1   5  17        0.56       -4.57     18.28 o
   2   5  17       49.43       74.16     18.18 o
   3   5  17        0.22        2.08     18.28 o
   4   5  17       45.75        8.62     18.90 o
   5   5  17        0.12       19.73     19.11 o
   6   5  17        0.13       -4.26     18.59 o
   7   5  17       11.87      -19.84     19.84 o
   8   5  17        0.04       -3.53     20.88 o
   0   6  17      413.10      408.62     23.17 o
   1   6  17        3.34      -10.90     19.01 o
   2   6  17      444.75      491.02     24.83 o
   3   6  17        5.01        6.02     17.86 o
   4   6  17      214.95      235.80     21.81 o
   5   6  17      204.43      168.07     22.33 o
   6   6  17        0.15      -11.32     18.80 o
   7   6  17        9.56       32.82     20.46 o
   8   6  17        0.39       47.57     21.19 o
   1   7  17        0.30       -5.30     18.59 o
   2   7  17       12.24       14.64     18.69 o
   3   7  17        6.62      -17.86     17.86 o
   4   7  17        8.31       -8.62     19.01 o
   5   7  17        7.62      -19.63     19.63 o
   6   7  17        3.82      -17.45     20.04 o
   7   7  17       45.74       65.22     20.88 o
   8   7  17       18.14       22.85     21.60 o
   0   8  17      191.87      206.40     21.19 o
   1   8  17      103.36       54.84     20.67 o
   2   8  17        7.77       13.50     18.17 o
   3   8  17        0.00       -6.96     18.49 o
   4   8  17       99.34       71.77     20.46 o
   5   8  17       68.08       71.04     20.67 o
   6   8  17       77.70       78.83     21.40 o
   7   8  17        2.72      -20.56     20.77 o
   1   9  17      103.34       95.97     20.25 o
   2   9  17        0.15        4.15     19.01 o
   3   9  17       19.37       -3.01     19.63 o
   4   9  17        8.29       29.81     19.42 o
   5   9  17        2.44      -10.49     20.36 o
   6   9  17       12.69       26.28     20.56 o
   7   9  17       11.35       27.83     21.19 o
   0  10  17      124.13      122.46     20.25 o
   1  10  17       16.17       10.18     18.59 o
   2  10  17       40.07       40.19     20.56 o
   3  10  17        8.46       10.07     18.59 o
   4  10  17        5.92       25.34     19.21 o
   5  10  17       24.20       29.08     20.46 o
   6  10  17        3.33      -17.86     20.56 o
   7  10  17        1.35      -18.17     20.67 o
   1  11  17        0.83      -19.21     19.21 o
   2  11  17        0.14        0.62     19.63 o
   3  11  17       10.75       23.06     19.42 o
   4  11  17       48.60       48.29     21.60 o
   5  11  17       20.11      -12.67     20.46 o
   6  11  17        2.07      -16.31     20.77 o
   0  12  17        0.20       14.75     19.63 o
   1  12  17       13.36        6.75     20.46 o
   2  12  17       17.63      -10.91     19.42 o
   3  12  17        1.14       16.51     20.04 o
   4  12  17        6.20        1.45     19.94 o
   5  12  17       52.78       45.59     22.64 o
   1  13  17       12.20      -15.68     20.67 o
   2  13  17        4.42       22.85     19.94 o
   3  13  17        4.48       37.49     20.98 o
   4  13  17        1.61      -21.39     21.39 o
   0  14  17        3.85       48.92     21.39 o
   1  14  17        4.88      -20.36     21.29 o
   2  14  17        3.69       33.13     21.60 o
   3  14  17       85.59      109.89     22.54 o
   0   0  18        3.94       29.81     17.55 o
   1   0  18        0.23        6.54     17.66 o
   2   0  18        0.00       15.37     17.55 o
   3   0  18        0.30      -17.66     17.66 o
   4   0  18      309.58      329.42     21.82 o
   5   0  18        0.86      -18.69     18.69 o
   6   0  18        1.54       -4.88     19.42 o
   7   0  18        0.40       -3.32     19.73 o
   8   0  18       24.40       22.54     21.60 o
   1   1  18       72.63       99.09     19.53 o
   2   1  18       77.68       70.11     19.21 o
   3   1  18        0.75        7.89     17.24 o
   4   1  18      103.05      145.83     20.05 o
   5   1  18       13.96       -4.05     19.63 o
   6   1  18       59.08       98.56     21.19 o
   7   1  18        1.03      -19.73     19.73 o
   8   1  18        8.49      -20.77     20.77 o
   0   2  18       73.04       73.22     18.49 o
   1   2  18      190.98      247.43     20.88 o
   2   2  18       30.97       11.01     19.11 o
   3   2  18        5.92       10.70     17.86 o
   4   2  18        3.51      -18.59     18.59 o
   5   2  18      203.98      186.56     22.02 o
   6   2  18      123.25      108.85     21.71 o
   7   2  18       15.91       66.05     20.36 o
   8   2  18       18.05      -20.36     20.36 o
   1   3  18      286.29      305.31     22.65 o
   2   3  18       23.64       24.93     18.90 o
   3   3  18       63.40       48.30     18.59 o
   4   3  18      168.84      183.44     21.81 o
   5   3  18       35.86       38.12     19.94 o
   6   3  18       58.24       93.37     20.98 o
   7   3  18        0.38       10.59     19.84 o
   8   3  18        8.01       45.90     21.08 o
   0   4  18       33.87        4.15     17.97 o
   1   4  18        0.00      -11.11     18.38 o
   2   4  18       41.32       42.06     19.01 o
   3   4  18      190.92      233.82     21.61 o
   4   4  18       11.43       31.88     18.59 o
   5   4  18      119.36      110.51     21.81 o
   6   4  18        7.27       -4.36     19.42 o
   7   4  18       11.31       -8.72     20.46 o
   8   4  18       10.61      -20.56     20.56 o
   1   5  18      592.28      670.01     26.60 o
   2   5  18      770.03      808.12     31.28 o
   3   5  18       14.19       -6.75     18.80 o
   4   5  18      150.07      130.56     21.40 o
   5   5  18      224.59      270.49     23.37 o
   6   5  18        1.56       10.28     20.25 o
   7   5  18        0.89      -20.46     20.46 o
   8   5  18       18.79        0.00     21.91 o
   0   6  18      605.94      600.91     25.87 o
   1   6  18        0.60        8.83     19.32 o
   2   6  18        0.00      -19.11     19.11 o
   3   6  18       39.87      -13.81     19.73 o
   4   6  18       93.11      119.76     20.98 o
   5   6  18        2.97      -19.32     19.32 o
   6   6  18       86.09       70.83     21.19 o
   7   6  18        0.39      -21.29     21.29 o
   8   6  18       28.58        6.75     23.47 o
   1   7  18       52.76       90.98     20.67 o
   2   7  18       27.45       55.98     19.21 o
   3   7  18       16.93       52.34     18.69 o
   4   7  18        0.79       -4.26     18.90 o
   5   7  18      132.28       86.52     22.02 o
   6   7  18       27.62       17.03     20.88 o
   7   7  18       10.82       10.07     21.50 o
   0   8  18      243.92      230.61     23.48 o
   1   8  18       71.36       80.39     19.84 o
   2   8  18        6.89       14.33     18.69 o
   3   8  18       14.17       35.10     19.63 o
   4   8  18        7.94       49.85     18.80 o
   5   8  18       19.32      -10.70     20.25 o
   6   8  18        0.00      -20.98     20.98 o
   7   8  18       12.10       18.59     22.02 o
   1   9  18       11.93        1.25     19.63 o
   2   9  18        0.43        1.87     19.01 o
   3   9  18        8.91       -3.84     19.94 o
   4   9  18        0.03       27.42     19.53 o
   5   9  18      105.66      102.72     22.75 o
   6   9  18       72.79       64.29     22.43 o
   0  10  18      143.25      200.36     22.64 o
   1  10  18        4.82       25.34     18.80 o
   2  10  18       13.38      -15.58     19.63 o
   3  10  18        1.33       28.46     19.11 o
   4  10  18        8.63      -14.33     20.04 o
   5  10  18      118.80      130.45     23.27 o
   6  10  18       24.16       46.84     22.95 o
   1  11  18        0.81       19.94     19.01 o
   2  11  18       14.05       10.18     20.77 o
   3  11  18        3.93      -19.94     19.94 o
   4  11  18        1.77      -20.67     20.67 o
   5  11  18        9.03       18.38     22.33 o
   0  12  18       11.97       28.04     20.15 o
   1  12  18       53.01       60.45     20.98 o
   2  12  18        3.98        3.53     20.67 o
   3  12  18       15.89       47.46     21.19 o
   4  12  18       17.54       20.77     22.33 o
   1  13  18        0.65        7.48     21.29 o
   2  13  18       23.89       33.55     22.33 o
   3  13  18        2.01       -3.74     22.43 o
   0  14  18       32.79       42.48     23.16 o
   1  14  18        5.19      -13.40     21.81 o
   1   1  19      380.92      355.20     23.06 o
   2   1  19       74.79       98.67     19.84 o
   3   1  19       55.82       86.10     19.01 o
   4   1  19       46.49       32.40     19.53 o
   5   1  19        2.60       42.06     18.90 o
   6   1  19        0.54       -7.79     19.63 o
   7   1  19        4.12       14.54     20.98 o
   8   1  19        7.50       28.87     21.08 o
   0   2  19       19.51       20.46     18.49 o
   1   2  19      184.17      207.64     21.81 o
   2   2  19       11.60       32.51     19.32 o
   3   2  19       63.15       95.97     19.63 o
   4   2  19       18.45       39.99     19.01 o
   5   2  19       51.90       60.76     19.63 o
   6   2  19       35.65       16.72     20.56 o
   7   2  19        1.31       29.91     20.36 o
   8   2  19       25.97        1.45     22.95 o
   1   3  19        3.24       16.62     19.01 o
   2   3  19       79.76       73.74     20.36 o
   3   3  19        0.82      -11.53     18.69 o
   4   3  19        4.77       12.88     19.11 o
   5   3  19       44.10       18.59     19.94 o
   6   3  19       15.88       12.36     20.25 o
   7   3  19        9.72       16.82     20.98 o
   8   3  19        5.55      -21.81     21.81 o
   0   4  19       56.15       76.44     19.01 o
   1   4  19      403.04      374.01     23.79 o
   2   4  19      151.26      174.40     21.40 o
   3   4  19      327.85      338.66     24.10 o
   4   4  19      270.04      287.74     23.06 o
   5   4  19        4.85       -7.58     19.73 o
   6   4  19       89.52      102.72     21.60 o
   7   4  19        1.75       51.62     21.08 o
   1   5  19      281.47      345.40     24.52 o
   2   5  19       55.36      -11.01     19.73 o
   3   5  19        8.25        9.04     18.69 o
   4   5  19       27.29       32.20     20.36 o
   5   5  19        1.71      -20.04     20.04 o
   6   5  19        0.03        4.67     19.84 o
   7   5  19        2.17      -20.88     21.19 o
   0   6  19       17.75        9.87     19.53 o
   1   6  19      817.57      890.02     32.74 o
   2   6  19       39.38       74.16     20.04 o
   3   6  19        8.73      -19.32     19.32 o
   4   6  19       75.35       58.58     20.25 o
   5   6  19       26.30       46.42     20.56 o
   6   6  19        3.41      -20.56     20.56 o
   7   6  19       21.88       16.82     22.02 o
   1   7  19      206.99      195.80     22.64 o
   2   7  19        1.38       32.40     18.80 o
   3   7  19       39.59       13.19     19.73 o
   4   7  19       20.60       32.72     19.94 o
   5   7  19       24.23      -12.88     21.91 o
   6   7  19       15.48       28.56     20.25 o
   7   7  19       12.48       24.82     22.02 o
   0   8  19        1.22       -4.36     19.11 o
   1   8  19        3.19      -19.32     19.32 o
   2   8  19       77.04       91.30     20.56 o
   3   8  19       37.67       43.62     20.46 o
   4   8  19        1.49      -10.59     20.04 o
   5   8  19       54.17       78.41     22.12 o
   6   8  19       10.28        9.55     21.71 o
   1   9  19       37.35       -0.62     20.15 o
   2   9  19        0.00       -8.52     19.21 o
   3   9  19        2.77        7.37     20.04 o
   4   9  19       14.18      -15.79     18.07 o
   5   9  19       12.14       28.25     21.39 o
   6   9  19        0.10        7.58     22.64 o
   0  10  19       10.56      -19.63     19.63 o
   1  10  19       16.30       -9.35     20.36 o
   2  10  19       12.96       28.15     20.04 o
   3  10  19        1.38        6.96     19.94 o
   4  10  19       54.35       61.69     21.08 o
   5  10  19        4.64      -21.50     21.91 o
   1  11  19        0.39      -19.53     19.94 o
   2  11  19        4.62      -10.70     20.77 o
   3  11  19       45.16       62.32     22.12 o
   4  11  19       73.33      142.39     23.16 o
   0  12  19       33.97       41.13     21.29 o
   1  12  19       24.95       -2.28     21.39 o
   2  12  19        0.45       21.60     21.71 o
   3  12  19       44.26       58.68     22.12 o
   1  13  19        9.26        7.79     22.74 o
   0   0  20       10.89       -9.14     17.86 o
   1   0  20       10.03       12.67     18.80 o
   2   0  20       62.05       79.87     19.32 o
   3   0  20        4.99      -19.11     19.11 o
   4   0  20        3.54      -19.94     19.94 o
   5   0  20       17.80       17.34     20.77 o
   6   0  20       34.07       17.66     20.56 o
   7   0  20       15.04        0.00     21.81 o
   1   1  20       35.61       60.86     18.90 o
   2   1  20        0.91       35.93     18.90 o
   3   1  20        0.24      -19.32     19.32 o
   4   1  20        4.17       12.26     20.04 o
   5   1  20        1.57        7.06     19.84 o
   6   1  20        3.40       24.51     20.04 o
   7   1  20       33.36       37.70     22.02 o
   0   2  20      195.50      180.43     21.71 o
   1   2  20      222.22      258.86     22.96 o
   2   2  20       12.60        8.93     19.21 o
   3   2  20        3.26       31.05     18.49 o
   4   2  20       11.03        3.12     18.90 o
   5   2  20       55.18       10.39     20.98 o
   6   2  20        6.49        8.83     20.46 o
   7   2  20        1.54      -21.60     21.60 o
   1   3  20      124.16      111.14     21.81 o
   2   3  20       36.28        6.65     20.88 o
   3   3  20        0.38      -19.01     19.01 o
   4   3  20        1.15       21.81     19.63 o
   5   3  20       28.16       13.09     19.94 o
   6   3  20       11.04       15.79     20.46 o
   7   3  20        4.24        8.83     21.39 o
   0   4  20       37.07       21.19     20.25 o
   1   4  20       30.99       68.13     19.84 o
   2   4  20       50.31       85.89     20.67 o
   3   4  20        0.22       13.71     19.32 o
   4   4  20       38.56       56.71     19.84 o
   5   4  20       18.13      -15.47     20.67 o
   6   4  20        2.02        5.61     20.15 o
   7   4  20       29.72       42.27     21.60 o
   1   5  20       18.26       28.35     20.25 o
   2   5  20      218.72      217.51     23.16 o
   3   5  20       21.36       71.87     19.73 o
   4   5  20        9.78       51.41     19.73 o
   5   5  20      204.38      303.51     24.41 o
   6   5  20        0.65       20.56     20.56 o
   7   5  20        0.68       42.17     22.12 o
   0   6  20      101.10      179.06     20.98 o
   1   6  20       26.11       13.19     21.08 o
   2   6  20        1.49       11.32     19.73 o
   3   6  20        1.92       17.45     20.15 o
   4   6  20        0.25       46.11     19.32 o
   5   6  20       23.17       71.14     21.39 o
   6   6  20        1.92       26.28     22.23 o
   1   7  20       41.29       59.93     21.81 o
   2   7  20       11.93        9.76     19.84 o
   3   7  20        7.00        5.30     20.77 o
   4   7  20        1.42      -15.58     19.73 o
   5   7  20      132.37      110.83     23.27 o
   6   7  20        0.18      -21.91     21.91 o
   0   8  20       37.88       25.03     20.88 o
   1   8  20        2.99        5.30     18.80 o
   2   8  20        7.00      -20.04     20.04 o
   3   8  20        0.29       -4.15     19.53 o
   4   8  20        0.12       -4.88     20.88 o
   5   8  20        9.91      -22.43     22.43 o
   1   9  20        6.70       24.51     20.25 o
   2   9  20        6.08        8.31     20.04 o
   3   9  20        5.90      -19.21     21.19 o
   4   9  20       11.64      -10.80     20.98 o
   5   9  20       29.35       18.18     23.06 o
   0  10  20       13.10      -20.46     20.46 o
   1  10  20       39.99       33.75     20.46 o
   2  10  20        0.37      -20.15     20.15 o
   3  10  20       19.36       37.28     21.71 o
   4  10  20        8.33       42.17     21.50 o
   1  11  20        5.40       -7.37     21.29 o
   2  11  20        1.16       -9.04     21.71 o
   3  11  20        3.48      -22.12     22.12 o
   0  12  20       13.96       -7.69     21.39 o
   1  12  20       11.88      -11.74     22.12 o
   1   1  21       15.56       96.59     19.21 o
   2   1  21        0.03       -3.12     19.32 o
   3   1  21       95.66      127.65     21.19 o
   4   1  21       24.63       33.23     20.46 o
   5   1  21        5.11        0.00     20.36 o
   6   1  21        0.01      -20.88     20.88 o
   0   2  21      145.07      217.19     22.02 o
   1   2  21        2.90       22.43     19.01 o
   2   2  21       10.41       10.80     19.53 o
   3   2  21      123.27       91.30     22.02 o
   4   2  21       22.47       17.66     20.15 o
   5   2  21        7.70       11.63     19.84 o
   6   2  21        1.35       33.03     21.71 o
   1   3  21        4.09       -5.71     19.53 o
   2   3  21      126.40      132.01     22.12 o
   3   3  21       16.11       43.83     21.39 o
   4   3  21       13.79       13.81     20.88 o
   5   3  21        2.17       -0.73     20.56 o
   6   3  21       19.14      -21.60     21.60 o
   0   4  21       18.61        4.99     19.84 o
   1   4  21      133.64      147.18     22.95 o
   2   4  21       21.54      -20.04     20.04 o
   3   4  21      152.47      164.84     23.06 o
   4   4  21       54.65       53.38     20.46 o
   5   4  21       74.31       76.55     21.91 o
   6   4  21        9.53      -14.64     21.81 o
   1   5  21       18.05       27.52     20.56 o
   2   5  21       13.06       34.17     20.67 o
   3   5  21       14.31       14.12     20.15 o
   4   5  21       21.31       73.32     21.08 o
   5   5  21       15.68       -7.89     22.74 o
   6   5  21       17.42       21.60     22.54 o
   0   6  21       42.00       17.66     20.98 o
   1   6  21       64.85      113.11     21.40 o
   2   6  21        1.00       48.81     19.63 o
   3   6  21        4.95        1.35     20.46 o
   4   6  21       23.80       23.68     20.98 o
   5   6  21        1.67       -2.18     22.23 o
   1   7  21        1.28      -20.77     20.77 o
   2   7  21       21.64       35.00     20.15 o
   3   7  21        7.29       -2.08     20.77 o
   4   7  21       32.82        8.52     21.71 o
   5   7  21        0.01       42.17     22.23 o
   0   8  21       13.86       18.07     20.25 o
   1   8  21       13.22      -20.36     20.36 o
   2   8  21       10.28       20.36     20.88 o
   3   8  21        4.23       39.15     20.56 o
   4   8  21        2.03        2.18     21.81 o
   1   9  21        5.11      -21.19     21.19 o
   2   9  21        9.23      -21.29     21.29 o
   3   9  21        3.89       14.23     21.60 o
   4   9  21        0.98      -21.60     21.60 o
   0  10  21       20.43       72.18     21.60 o
   1  10  21       12.78      -20.88     20.88 o
   2  10  21        1.19       -1.56     21.29 o
   0   0  22       86.81      115.60     21.40 o
   1   0  22       69.17       73.12     21.71 o
   2   0  22       15.71       -4.67     19.63 o
   3   0  22      161.04      125.16     22.96 o
   4   0  22        0.15       10.39     21.19 o
   5   0  22       11.11        4.36     20.15 o
   6   0  22        5.77      -15.89     23.06 o
   1   1  22       31.00       52.76     20.77 o
   2   1  22       14.03      -18.69     19.21 o
   3   1  22       10.22       -7.48     20.88 o
   4   1  22        1.87       36.66     20.98 o
   5   1  22        0.02      -10.80     21.08 o
   6   1  22       17.04       47.67     22.85 o
   0   2  22       17.97       26.80     19.21 o
   1   2  22        0.80      -17.24     20.77 o
   2   2  22      106.52       84.03     22.54 o
   3   2  22       29.23       22.64     21.19 o
   4   2  22       22.89       34.58     21.19 o
   5   2  22        0.00       13.81     20.46 o
   1   3  22      174.49      204.10     23.79 o
   2   3  22       89.76       91.09     22.75 o
   3   3  22       35.73       36.77     20.88 o
   4   3  22        0.45       15.37     20.67 o
   5   3  22        1.37      -13.92     20.56 o
   0   4  22        1.52       50.58     20.67 o
   1   4  22        4.77       19.11     20.04 o
   2   4  22        2.21      -12.36     20.15 o
   3   4  22       56.06       11.22     22.43 o
   4   4  22        7.57      -21.91     21.91 o
   5   4  22       10.12       41.13     21.81 o
   1   5  22      169.52      153.21     23.68 o
   2   5  22        5.40       12.57     20.98 o
   3   5  22       31.94       36.45     22.33 o
   4   5  22       24.83       40.92     22.33 o
   5   5  22        3.59       19.01     22.12 o
   0   6  22        7.10      -20.36     20.36 o
   1   6  22        0.11       50.79     21.50 o
   2   6  22        1.31        6.34     20.36 o
   3   6  22       47.19       56.60     22.02 o
   4   6  22        8.46       32.30     21.91 o
   1   7  22       26.43       36.14     21.08 o
   2   7  22       21.77       53.69     21.39 o
   3   7  22       36.35      -17.14     22.43 o
   4   7  22       17.29       30.85     22.23 o
   0   8  22       13.18       26.48     20.98 o
   1   8  22        3.53       32.40     21.39 o
   2   8  22       17.91       -4.47     20.98 o
   3   8  22       24.66       -3.84     22.02 o
   1   9  22        3.10        6.85     22.23 o
   2   9  22        0.30      -21.91     21.91 o
   1   1  23       58.40       87.04     21.50 o
   2   1  23        9.49        3.53     20.98 o
   3   1  23        0.05       71.97     20.46 o
   4   1  23        0.16      -13.92     21.50 o
   0   2  23       36.41      -15.27     21.39 o
   1   2  23        3.24        7.06     20.88 o
   2   2  23      108.37      122.46     24.41 o
   3   2  23      132.74      107.19     23.68 o
   4   2  23        1.56       25.65     21.81 o
   1   3  23        5.64      -20.15     20.15 o
   2   3  23       84.99       79.97     23.89 o
   3   3  23        0.13       22.12     22.02 o
   4   3  23        0.12       -2.91     21.50 o
   0   4  23       30.09       -9.87     20.98 o
   1   4  23       36.06      -13.81     22.02 o
   2   4  23      182.49      171.90     24.72 o
   3   4  23      161.78      178.55     23.89 o
   4   4  23        2.24      -21.08     21.08 o
   1   5  23       10.51        0.73     21.60 o
   2   5  23        3.07       17.66     21.71 o
   3   5  23       26.11       40.82     22.95 o
   0   6  23       22.02       46.32     20.88 o
   1   6  23        0.03        7.48     23.06 o
   2   6  23       23.06       43.41     22.12 o
   3   6  23       84.76       88.91     23.27 o
   1   7  23        0.04      -22.33     22.33 o
   2   7  23       28.55        3.84     22.33 o
   0   0  24       11.21       38.22     20.46 o
   1   0  24       36.54       11.22     22.43 o
   2   0  24      106.74       73.85     23.47 o
   3   0  24       48.48      127.12     23.68 o
   1   1  24        6.17       17.86     21.81 o
   2   1  24        5.08      -21.50     21.50 o
   3   1  24        0.04      -22.95     22.95 o
   0   2  24        3.98      -12.57     20.46 o
   1   2  24        4.48       -4.47     21.39 o
   2   2  24       18.78       42.79     22.12 o
   3   2  24       39.09       23.99     23.16 o
   1   3  24       28.38      -22.23     22.23 o
   2   3  24        2.13       48.60     22.33 o
   3   3  24       17.96        9.35     23.26 o
   0   4  24        0.58      -21.39     21.39 o
   1   4  24        2.37       -6.96     22.12 o
   2   4  24        0.01       21.50     22.95 o
   1   5  24        0.51      -17.24     21.71 o
 
